# Supplementary material for: Altered function and differentiation of age-associated B cells contribute to the female bias in lupus mice
Source: Nat Commun. 2021 Aug 10;12:4813. doi: 10.1038/s41467-021-25102-8 (PMC8355159; doi:10.1038/s41467-021-25102-8)
Supplement: Supplementary file 4 — Supplementary Data 1 [file 41467_2021_25102_MOESM4_ESM.xlsx]

## Sheet: ABC_M_F_Differentially_open_pea
Supplementary Data 1. Differentially Expressed Peaks between ABCs in DKO(F) vs DKO(M)
Chr Start End PeakId Pvalue LogFC
chr11 19984373 19984838 F_DKO_ABC_Rep1_peak_11112 0.000207388814809 0.699370235820455
chr1 52458054 52458439 F_DKO_ABC_Rep1_peak_1136 0.00325326072465 -0.598041274507348
chr11 113173929 113174696 F_DKO_ABC_Rep1_peak_15163 1.1502912110013E-05 0.751543493909892
chr12 71281136 71282020 F_DKO_ABC_Rep1_peak_17379 9.08808524014996E-06 0.993024980629823
chr12 81339022 81339630 F_DKO_ABC_Rep1_peak_17860 0.002149479434905 0.679650995129323
chr12 91540097 91540753 F_DKO_ABC_Rep1_peak_18244 0.001218128208691 0.726132663813875
chr12 92886321 92887075 F_DKO_ABC_Rep1_peak_18298 3.72066133192243E-07 0.77962059736411
chr12 105475179 105476038 F_DKO_ABC_Rep1_peak_18788 5.78349259477444E-05 0.73519459933993
chr12 116596950 116597254 F_DKO_ABC_Rep1_peak_19241 0.001142511644903 0.68030786032491
chr13 8984720 8985521 F_DKO_ABC_Rep1_peak_19528 8.67591838191547E-05 0.64804077270298
chr13 34536550 34537675 F_DKO_ABC_Rep1_peak_20395 0.000494555962709 0.639099187794579
chr1 84957649 84958846 F_DKO_ABC_Rep1_peak_2069 3.11780323057881E-06 0.777085766862763
chr1 85309260 85310197 F_DKO_ABC_Rep1_peak_2109 3.18865680483212E-08 0.731176586714033
chr13 60737754 60738857 F_DKO_ABC_Rep1_peak_21592 3.12206824302231E-05 -0.690937449323381
chr13 102537472 102538326 F_DKO_ABC_Rep1_peak_22751 0.000580026808916 -0.625276642345713
chr13 113414722 113415365 F_DKO_ABC_Rep1_peak_23235 0.0014837858733 0.669775025274189
chr13 118417587 118418641 F_DKO_ABC_Rep1_peak_23385 0.00018308005876 0.840416306985811
chr14 51481489 51483814 F_DKO_ABC_Rep1_peak_24575 1.45603994467599E-05 0.845733954334549
chr14 73874160 73874885 F_DKO_ABC_Rep1_peak_25522 0.000997965835268 -0.60000713114404
chr15 32278608 32279328 F_DKO_ABC_Rep1_peak_27079 0.000912398915617 0.789287826468169
chr15 32415012 32415877 F_DKO_ABC_Rep1_peak_27085 0.002190075681184 0.884258126673287
chr15 97125948 97126721 F_DKO_ABC_Rep1_peak_29347 2.29227416294429E-05 1.06163343632543
chr15 99811938 99812550 F_DKO_ABC_Rep1_peak_29557 2.4222549791355E-05 0.743505576870213
chr16 43659136 43659393 F_DKO_ABC_Rep1_peak_31483 0.005012487018201 0.659044493051359
chr17 21774362 21775157 F_DKO_ABC_Rep1_peak_33446 0.002547032401473 0.636925449804903
chr17 22795116 22795761 F_DKO_ABC_Rep1_peak_33467 0.009229171656705 0.595725631416448
chr17 44973205 44974445 F_DKO_ABC_Rep1_peak_34723 0.00117114607082 0.592829580543142
chr18 24436481 24436932 F_DKO_ABC_Rep1_peak_36948 0.008340936074316 0.632604540335254
chr18 41979029 41980255 F_DKO_ABC_Rep1_peak_37493 1.01299211403406E-07 1.30024779207476
chr18 82091425 82092019 F_DKO_ABC_Rep1_peak_38863 0.000676582294804 -0.640879494979142
chr19 6322061 6322598 F_DKO_ABC_Rep1_peak_39262 0.000268528403189 0.745268577976404
chr19 21519720 21520519 F_DKO_ABC_Rep1_peak_39915 0.002553016872799 0.625996488012555
chr19 36667068 36667848 F_DKO_ABC_Rep1_peak_40525 3.92857598028588E-05 0.736098328556376
chr2 60710951 60711979 F_DKO_ABC_Rep1_peak_43672 0.011449735463317 0.626497632326483
chr1 161379869 161380354 F_DKO_ABC_Rep1_peak_4379 0.003575666095427 0.670762982022898
chr2 131435968 131436697 F_DKO_ABC_Rep1_peak_45889 0.006233555869864 0.616098259254154
chr2 181409662 181410105 F_DKO_ABC_Rep1_peak_47745 0.000167171635267 0.761413454695216
chr3 36348875 36349648 F_DKO_ABC_Rep1_peak_48386 0.000383318336764 0.719125709951675
chr3 40546342 40547042 F_DKO_ABC_Rep1_peak_48524 0.002928231719786 -0.664398239742655
chr1 173579789 173580635 F_DKO_ABC_Rep1_peak_5017 0.00250294403017 0.616167358263027
chr3 132575689 132576479 F_DKO_ABC_Rep1_peak_51255 0.010184425199296 0.72524347179262
chr4 118161997 118162700 F_DKO_ABC_Rep1_peak_54940 7.27410400762521E-05 0.802276529536471
chr1 184019381 184020202 F_DKO_ABC_Rep1_peak_5531 0.001905747299914 0.594529275552558
chr5 43113318 43114199 F_DKO_ABC_Rep1_peak_58096 0.000634187691217 0.736344773179203
chr5 53087336 53088060 F_DKO_ABC_Rep1_peak_58234 3.28453782569537E-06 0.893827526025047
chr5 74244521 74245373 F_DKO_ABC_Rep1_peak_58825 2.37467001488177E-05 0.815856624588227
chr6 112273471 112274733 F_DKO_ABC_Rep1_peak_64869 0.000976664701395 -0.61287789114674
chr6 127421398 127421974 F_DKO_ABC_Rep1_peak_65613 0.000799048959465 0.729870553505581
chr6 143007357 143007878 F_DKO_ABC_Rep1_peak_66198 0.001482622126652 0.700640315803861
chr7 67112388 67113131 F_DKO_ABC_Rep1_peak_68326 5.79950712567291E-05 0.673485462690719
chr7 82109057 82110572 F_DKO_ABC_Rep1_peak_68823 0.002212928263651 -0.625920018085168
chr7 88259270 88259852 F_DKO_ABC_Rep1_peak_68983 0.001601803035358 0.659631029180321
chr7 121750359 121750745 F_DKO_ABC_Rep1_peak_70263 0.004636833134685 -0.638000682841708
chr7 136938084 136938844 F_DKO_ABC_Rep1_peak_70856 0.000204827594775 -0.725995841370904
chr8 46431998 46432881 F_DKO_ABC_Rep1_peak_72178 0.001168079457426 0.635400598833418
chr9 3850982 3851799 F_DKO_ABC_Rep1_peak_74941 0.003945003195385 0.62441331689177
chr9 15609677 15610614 F_DKO_ABC_Rep1_peak_75220 0.000144699692401 0.793016328390589
chr9 64564268 64564742 F_DKO_ABC_Rep1_peak_76838 0.001769006272505 0.726335748431489
chr9 102988440 102989195 F_DKO_ABC_Rep1_peak_78142 0.000669705402373 0.810815476150602
chr9 107309206 107309506 F_DKO_ABC_Rep1_peak_78327 0.018866220964182 0.592967525667578
chrX 18176923 18178551 F_DKO_ABC_Rep1_peak_79427 5.76372904739986E-18 1.23123466937464
chrX 20272008 20272714 F_DKO_ABC_Rep1_peak_79467 0.003077751435137 0.594408134679815
chrX 20382207 20382663 F_DKO_ABC_Rep1_peak_79480 0.006187083441531 0.588712878633606
chrX 50580099 50581012 F_DKO_ABC_Rep1_peak_79757 7.24863876516069E-111 5.23145086161305
chrX 50583657 50584483 F_DKO_ABC_Rep1_peak_79758 5.86585414141203E-95 4.96944118618853
chrX 50597000 50597766 F_DKO_ABC_Rep1_peak_79761 8.9128919953044E-92 5.43014153556205
chrX 50607732 50608390 F_DKO_ABC_Rep1_peak_79765 2.20451435570185E-134 5.39010003007167
chrX 75729505 75730116 F_DKO_ABC_Rep1_peak_80029 1.25423004427856E-117 6.35471596646927
chrX 75733467 75735418 F_DKO_ABC_Rep1_peak_80030 1.9090740136066E-89 5.51815455760692
chrX 75744298 75744973 F_DKO_ABC_Rep1_peak_80033 2.44909044030312E-104 5.43187147707076
chrX 75749196 75749820 F_DKO_ABC_Rep1_peak_80034 2.00504916388306E-145 7.06967416855782
chrX 94827536 94828277 F_DKO_ABC_Rep1_peak_80180 0.000392251594788 0.716798058663932
chrX 103482946 103483679 F_DKO_ABC_Rep1_peak_80360 1.04865040698489E-95 5.21726367371988
chrX 103604647 103606154 F_DKO_ABC_Rep1_peak_80375 2.51859618916441E-05 0.652063942540536
chrX 105069776 105070526 F_DKO_ABC_Rep1_peak_80412 7.70299247375024E-12 1.03691450133686
chrX 105104134 105104778 F_DKO_ABC_Rep1_peak_80415 2.55314496577396E-05 0.916555138807524
chrX 119926984 119928051 F_DKO_ABC_Rep1_peak_80565 0.003287362451651 0.716491409208903
chrX 150458389 150459598 F_DKO_ABC_Rep1_peak_80824 2.99084140625068E-16 1.07619240880156
chr10 94341403 94342022 F_DKO_ABC_Rep1_peak_9354 0.003514849910126 -0.673765985851256
chr10 100653992 100654761 F_DKO_ABC_Rep1_peak_9754 0.005144323207181 -0.615279273302795
chr10 95193908 95194285 F_DKO_ABC_Rep2_peak_10161 0.000745259859988 0.653361831046426
chr10 97630960 97631463 F_DKO_ABC_Rep2_peak_10357 0.000393241905942 0.695417939977746
chr12 25172387 25173446 F_DKO_ABC_Rep2_peak_17973 0.000166490951932 0.693941851220103
chr12 91711606 91712408 F_DKO_ABC_Rep2_peak_19958 0.000365240127719 0.601533439884931
chr12 91713387 91713997 F_DKO_ABC_Rep2_peak_19959 0.000617266425769 0.76238843907395
chr12 102628275 102628669 F_DKO_ABC_Rep2_peak_20383 0.002717444624079 0.690456095212015
chr13 28191481 28192117 F_DKO_ABC_Rep2_peak_21926 0.000547015417647 -0.665893503782572
chr13 91973929 91974617 F_DKO_ABC_Rep2_peak_24280 4.76612050465549E-05 0.761902792077891
chr1 97745860 97746796 F_DKO_ABC_Rep2_peak_2813 0.000205793628657 0.601670978371701
chr15 99634548 99635201 F_DKO_ABC_Rep2_peak_32184 0.002452097437193 0.631139316050359
chr17 5742165 5742626 F_DKO_ABC_Rep2_peak_35937 0.002046830847465 0.659099322150732
chr17 83666454 83667076 F_DKO_ABC_Rep2_peak_39322 0.000371666015975 0.731425163751459
chr18 60272976 60273850 F_DKO_ABC_Rep2_peak_41269 0.000376861605151 0.70607941080816
chr18 75341750 75342148 F_DKO_ABC_Rep2_peak_41969 0.00035062054102 0.794084703157777
chr18 75410108 75410701 F_DKO_ABC_Rep2_peak_41979 0.001664448146518 -0.629537821142206
chr1 152024931 152025790 F_DKO_ABC_Rep2_peak_4213 0.000379035016831 0.592249615385718
chr18 79001125 79001895 F_DKO_ABC_Rep2_peak_42143 0.001515838649529 0.678447169569326
chr19 36736355 36737234 F_DKO_ABC_Rep2_peak_44122 0.000832140031812 0.662634407366598
chr2 119071464 119072996 F_DKO_ABC_Rep2_peak_49287 0.000107435819494 0.648019915327804
chr3 51729240 51729848 F_DKO_ABC_Rep2_peak_52920 0.005458799423807 0.625327935011664
chr3 61409616 61410257 F_DKO_ABC_Rep2_peak_53324 0.001326472887814 -0.670845802233146
chr3 68556696 68557498 F_DKO_ABC_Rep2_peak_53448 1.70477956981621E-08 1.07621114397335
chr3 153764182 153765574 F_DKO_ABC_Rep2_peak_56558 0.00142070063836 0.911337715745408
chr4 33029233 33029703 F_DKO_ABC_Rep2_peak_57307 0.00044642525725 0.663558230432423
chr4 104900934 104901659 F_DKO_ABC_Rep2_peak_59206 0.002815549581219 0.648853199898666
chr10 12993347 12994109 F_DKO_ABC_Rep2_peak_6734 0.0002177556824 0.662909184007404
chr6 22010043 22010725 F_DKO_ABC_Rep2_peak_67754 0.005632398190112 0.59762439356731
chr6 50416604 50417584 F_DKO_ABC_Rep2_peak_68712 1.46171500137569E-07 0.864709502131285
chr6 145187235 145187934 F_DKO_ABC_Rep2_peak_72288 8.37100322748751E-05 -0.755581066752146
chr7 53667984 53668965 F_DKO_ABC_Rep2_peak_74304 0.001194025167906 0.681513708586701
chr7 80830272 80830902 F_DKO_ABC_Rep2_peak_75005 3.06765123041716E-06 0.60125718000276
chr8 8973213 8973991 F_DKO_ABC_Rep2_peak_77803 0.00060335204896 -0.632936838260058
chr8 25699451 25700059 F_DKO_ABC_Rep2_peak_78286 9.99153548976948E-05 0.806674063298737
chr8 45362488 45362790 F_DKO_ABC_Rep2_peak_78670 0.005526838831862 0.717643257078386
chr9 81307555 81307950 F_DKO_ABC_Rep2_peak_84693 0.00572539733893 0.628679621359156
chrX 18161765 18164426 F_DKO_ABC_Rep2_peak_86714 8.59569399528935E-09 0.915662900951525
chrX 18168968 18169556 F_DKO_ABC_Rep2_peak_86715 7.06392431767538E-06 0.911570332444486
chrX 18254226 18255224 F_DKO_ABC_Rep2_peak_86723 5.48547600046328E-09 1.10112872459803
chrX 18284423 18285062 F_DKO_ABC_Rep2_peak_86725 1.10081117395019E-10 1.26878815207587
chrX 50565123 50565482 F_DKO_ABC_Rep2_peak_87069 1.75195869364962E-43 4.25420751603813
chrX 50566190 50567012 F_DKO_ABC_Rep2_peak_87070 6.17420249878669E-101 5.07124735708707
chrX 50590653 50591969 F_DKO_ABC_Rep2_peak_87077 5.1772506477073E-81 6.13178644755944
chrX 50594824 50595256 F_DKO_ABC_Rep2_peak_87078 2.6601541489318E-64 5.59924855895654
chrX 50605024 50605852 F_DKO_ABC_Rep2_peak_87082 4.32081580091325E-20 5.35780380725005
chrX 50611728 50612697 F_DKO_ABC_Rep2_peak_87084 3.06641112757334E-225 6.82133233522455
chrX 50614217 50615253 F_DKO_ABC_Rep2_peak_87085 6.04444023162244E-193 6.24230737174428
chrX 50616936 50617597 F_DKO_ABC_Rep2_peak_87086 7.9137816890207E-111 5.43093959044825
chrX 75757872 75759707 F_DKO_ABC_Rep2_peak_87391 1.36758156625456E-192 5.40315049306748
chrX 94184968 94185699 F_DKO_ABC_Rep2_peak_87510 0.001066102737299 0.675450779792939
chrX 94212218 94213721 F_DKO_ABC_Rep2_peak_87515 1.73375163187512E-09 0.787574544565949
chrX 103477436 103478105 F_DKO_ABC_Rep2_peak_87719 1.73532975747802E-15 1.32570723718089
chrX 103481182 103482371 F_DKO_ABC_Rep2_peak_87720 5.69423616679014E-174 5.3324586144252
chrX 103528997 103529849 F_DKO_ABC_Rep2_peak_87729 9.16571847030039E-07 0.65611212130601
chrX 103616035 103617426 F_DKO_ABC_Rep2_peak_87740 1.40407920601346E-08 0.714202808038951
chrX 103628806 103629227 F_DKO_ABC_Rep2_peak_87744 0.001043886033211 0.603762358963607
chrX 113860415 113861528 F_DKO_ABC_Rep2_peak_87931 4.55370634511443E-11 1.37574600061475
chrX 152232473 152233724 F_DKO_ABC_Rep2_peak_88272 7.71110684905991E-13 0.987753822268335
chr12 20815256 20816233 F_DKO_FoB_Rep1_peak_15246 5.10729702966871E-11 1.40017168262898
chr13 61937636 61938434 F_DKO_FoB_Rep1_peak_20063 0.00036986104298 0.856346104616108
chr14 7838234 7839364 F_DKO_FoB_Rep1_peak_21620 0.000406084512765 0.600084258133305
chr14 59415649 59416536 F_DKO_FoB_Rep1_peak_22874 6.68521923856982E-05 0.735927555932195
chr1 105274622 105275444 F_DKO_FoB_Rep1_peak_2380 0.012677169229361 -0.675980880518785
chr14 101711357 101711900 F_DKO_FoB_Rep1_peak_23827 0.001128410678407 0.623544774733351
chr1 121276802 121278135 F_DKO_FoB_Rep1_peak_2601 0.000228767666329 0.625710249548361
chr16 81437422 81438158 F_DKO_FoB_Rep1_peak_29660 3.57962697878797E-08 1.18762354524716
chr1 133073307 133073837 F_DKO_FoB_Rep1_peak_3001 0.000666444540521 -0.796154407453345
chr17 32108458 32109117 F_DKO_FoB_Rep1_peak_31441 7.04370197647783E-06 1.01257982257532
chr1 136830883 136831688 F_DKO_FoB_Rep1_peak_3221 0.001178747361458 0.66714276369111
chr17 57135590 57136375 F_DKO_FoB_Rep1_peak_32618 0.000978446769445 0.752693725393546
chr17 70873194 70873999 F_DKO_FoB_Rep1_peak_32834 0.000207684132388 0.752101960913141
chr17 87745854 87746958 F_DKO_FoB_Rep1_peak_33561 2.24054482376744E-05 0.627125037929435
chr18 64986507 64987234 F_DKO_FoB_Rep1_peak_35147 0.001669129260075 0.633706509475985
chr18 74287845 74288631 F_DKO_FoB_Rep1_peak_35483 0.000498237963754 0.775076240867081
chr18 77456499 77456916 F_DKO_FoB_Rep1_peak_35607 0.005635591687934 0.618666102260978
chr19 35875192 35876099 F_DKO_FoB_Rep1_peak_37331 0.0123887029271 0.604101642001626
chr2 17064990 17066073 F_DKO_FoB_Rep1_peak_38758 4.94782725290183E-10 1.12153287464781
chr2 68435604 68436497 F_DKO_FoB_Rep1_peak_40382 0.006411228696781 0.595238127290144
chr2 101628345 101629206 F_DKO_FoB_Rep1_peak_41187 0.00033296080261 -0.647298295279472
chr2 104095588 104096272 F_DKO_FoB_Rep1_peak_41378 5.12687699478752E-05 0.710418115280646
chr2 178553607 178554261 F_DKO_FoB_Rep1_peak_43812 8.44182385458287E-05 -0.590806324887828
chr4 104857485 104858153 F_DKO_FoB_Rep1_peak_49951 0.001360674817726 0.60016309972876
chr4 139131690 139132587 F_DKO_FoB_Rep1_peak_51563 0.002101591324417 0.603237299083532
chr4 141638872 141639694 F_DKO_FoB_Rep1_peak_51714 0.000304329623486 0.669215467836307
chr5 21997515 21998766 F_DKO_FoB_Rep1_peak_52723 0.001701351542737 0.632205762002451
chr5 64346279 64346855 F_DKO_FoB_Rep1_peak_53632 0.000370016733249 -0.657519120455206
chr1 194774798 194775032 F_DKO_FoB_Rep1_peak_5423 0.004108239695493 0.604930026763478
chr10 4712280 4712933 F_DKO_FoB_Rep1_peak_5514 1.18490554065192E-07 1.19175020178435
chr6 12862757 12864363 F_DKO_FoB_Rep1_peak_57083 0.019730430460004 0.585284875969974
chr6 17963549 17964211 F_DKO_FoB_Rep1_peak_57224 0.00395064541512 0.638245576937738
chr6 148409651 148410623 F_DKO_FoB_Rep1_peak_61084 4.68854040617796E-05 0.689468024439934
chr6 149260658 149261256 F_DKO_FoB_Rep1_peak_61139 0.000137728081198 0.959600029879598
chr7 62571421 62572506 F_DKO_FoB_Rep1_peak_62728 1.68158501860557E-05 0.805095609283227
chr8 3956007 3956516 F_DKO_FoB_Rep1_peak_65568 0.003296097592484 -0.612262275067118
chr8 8969278 8970005 F_DKO_FoB_Rep1_peak_65607 0.008393069009653 -0.591080912331802
chr8 94076403 94077550 F_DKO_FoB_Rep1_peak_67548 1.15318480951006E-05 0.598993986540405
chr8 108630996 108631737 F_DKO_FoB_Rep1_peak_67916 0.000344070677121 -0.630221074320483
chr9 15669923 15670841 F_DKO_FoB_Rep1_peak_69150 0.01271254681478 0.607860722195096
chr9 75098767 75099341 F_DKO_FoB_Rep1_peak_71061 0.00138482406997 0.672412158742253
chr9 119247377 119248393 F_DKO_FoB_Rep1_peak_72434 0.00273383222602 0.611417332510597
chrX 13654672 13656159 F_DKO_FoB_Rep1_peak_72950 4.20842783022492E-08 0.690483180759716
chrX 18239590 18239985 F_DKO_FoB_Rep1_peak_72986 2.5421780225294E-08 1.29388914381839
chrX 50549610 50550875 F_DKO_FoB_Rep1_peak_73282 9.44716420947198E-12 4.29760501733597
chrX 50572211 50573055 F_DKO_FoB_Rep1_peak_73286 6.70371961159077E-111 5.43183210488367
chrX 50602315 50603346 F_DKO_FoB_Rep1_peak_73294 1.94010480572386E-183 6.06732632776669
chrX 50657645 50658410 F_DKO_FoB_Rep1_peak_73306 0.000604924088112 0.762430745709429
chrX 61185883 61187337 F_DKO_FoB_Rep1_peak_73417 3.26411339599562E-09 0.996207752785788
chrX 103623488 103623789 F_DKO_FoB_Rep1_peak_73853 7.24204604299692E-06 0.836506495582119
chrX 150477720 150478867 F_DKO_FoB_Rep1_peak_74275 3.27735814246506E-16 1.02118639741384
chrX 152976402 152977072 F_DKO_FoB_Rep1_peak_74332 0.000278488834424 0.702857562831207
chr10 75819706 75820287 F_DKO_FoB_Rep1_peak_7630 1.37863755262986E-05 0.970467524664049
chr10 93547685 93548528 F_DKO_FoB_Rep1_peak_8469 1.51804995096061E-05 0.788069136852365
chr10 111408414 111410067 F_DKO_FoB_Rep1_peak_9002 1.71467614925604E-05 0.648194427447519
chr11 106026602 106028279 F_DKO_FoB_Rep2_peak_14106 0.003664581925455 -0.628404727993969
chr12 30555202 30555805 F_DKO_FoB_Rep2_peak_15689 0.002259388655167 0.629933383643331
chr12 31472007 31473117 F_DKO_FoB_Rep2_peak_15700 3.40872951118895E-05 0.69934388440486
chr12 58067374 58068253 F_DKO_FoB_Rep2_peak_16274 0.000118101112511 -0.623675482404977
chr14 20436474 20437539 F_DKO_FoB_Rep2_peak_22174 0.002301009688461 0.651020744832399
chr14 39044063 39045464 F_DKO_FoB_Rep2_peak_22702 0.000590703038233 0.718737003004458
chr15 8676313 8677289 F_DKO_FoB_Rep2_peak_24751 3.08538988179859E-05 0.757287199044423
chr15 32152988 32154399 F_DKO_FoB_Rep2_peak_25127 4.61870762337681E-07 0.849052451168111
chr15 96742713 96743183 F_DKO_FoB_Rep2_peak_27294 0.000495335352665 0.631406189811161
chr16 24134454 24135529 F_DKO_FoB_Rep2_peak_28686 0.00208903716559 0.662522872013052
chr16 43396318 43397262 F_DKO_FoB_Rep2_peak_29421 0.000102074320018 0.825167907637951
chr16 43508134 43508967 F_DKO_FoB_Rep2_peak_29446 0.00474192215732 0.605007897807341
chr16 87438818 87439047 F_DKO_FoB_Rep2_peak_30160 0.003896611949852 0.625939385342368
chr18 77458807 77459537 F_DKO_FoB_Rep2_peak_36045 0.003393338575219 0.595228600319642
chr18 80267236 80267658 F_DKO_FoB_Rep2_peak_36149 0.001071275199069 0.67832702283104
chr1 154994062 154994998 F_DKO_FoB_Rep2_peak_3707 2.69130546414179E-05 0.783641220656587
chr19 21507279 21508170 F_DKO_FoB_Rep2_peak_37255 1.0548643804302E-05 0.761072190929082
chr2 18819336 18819694 F_DKO_FoB_Rep2_peak_39324 0.003162424774149 0.61515019130477
chr2 153578173 153579398 F_DKO_FoB_Rep2_peak_43299 0.000171724656974 0.760579097600483
chr2 177925233 177926268 F_DKO_FoB_Rep2_peak_44407 0.000823632936024 0.602900738332591
chr2 178563229 178563673 F_DKO_FoB_Rep2_peak_44428 0.00031357732259 -0.6603249958848
chr4 47346601 47347351 F_DKO_FoB_Rep2_peak_49545 0.000944907564954 0.813503133745774
chr4 60020020 60020701 F_DKO_FoB_Rep2_peak_49943 9.88434624526483E-05 0.900829313624242
chr5 53130358 53131473 F_DKO_FoB_Rep2_peak_54250 0.000111916915384 0.842509642935971
chr5 124621213 124621764 F_DKO_FoB_Rep2_peak_56533 0.000838450439809 0.597279513509587
chr6 33262871 33263569 F_DKO_FoB_Rep2_peak_58347 0.000559720418187 0.753864435542408
chr6 54494468 54495383 F_DKO_FoB_Rep2_peak_59015 0.006219823355421 0.647130592704414
chr7 101454557 101454937 F_DKO_FoB_Rep2_peak_64904 0.005018199545853 -0.598941696682623
chr7 116917066 116917659 F_DKO_FoB_Rep2_peak_65482 0.000845013308168 -0.680840786749893
chr10 43421954 43422576 F_DKO_FoB_Rep2_peak_6633 0.000563661370318 0.602975906145296
chr8 24596756 24597439 F_DKO_FoB_Rep2_peak_66975 4.58464168305129E-05 0.772315561585195
chr8 83416464 83417356 F_DKO_FoB_Rep2_peak_68295 4.95740639882171E-05 0.651733641819287
chr9 103024036 103024604 F_DKO_FoB_Rep2_peak_73060 0.005835935800523 0.628919724109721
chr9 104092887 104093377 F_DKO_FoB_Rep2_peak_73131 0.004605276385198 0.613914378564723
chrX 20344795 20345799 F_DKO_FoB_Rep2_peak_74367 0.002072568696505 0.585105981421249
chrX 50569212 50569559 F_DKO_FoB_Rep2_peak_74619 3.96577589530292E-62 5.51838958261259
chrX 50576941 50577419 F_DKO_FoB_Rep2_peak_74622 4.98214834398873E-27 4.9002051203131
chrX 50622830 50623432 F_DKO_FoB_Rep2_peak_74635 4.09777711233966E-155 6.59398195019368
chrX 50629822 50630388 F_DKO_FoB_Rep2_peak_74636 2.49761449256482E-06 1.15601321715792
chrX 75750247 75750748 F_DKO_FoB_Rep2_peak_74886 6.14499025414636E-91 5.84754338732792
chrX 103565111 103565824 F_DKO_FoB_Rep2_peak_75177 0.010933633761084 0.654210092555748
chrX 103621741 103622697 F_DKO_FoB_Rep2_peak_75185 1.03621586763428E-09 0.807065738139394
chrX 105079241 105080450 F_DKO_FoB_Rep2_peak_75218 8.92188163758799E-09 0.822987449384372
chrX 113825870 113827759 F_DKO_FoB_Rep2_peak_75340 1.26826583288791E-09 1.1280136953551
chrX 152214552 152215247 F_DKO_FoB_Rep2_peak_75622 0.000634977730668 0.717275387189284
chr10 75824200 75825008 F_DKO_FoB_Rep2_peak_7676 4.80367687473804E-07 0.793476984738457
chr10 83383841 83385888 F_DKO_FoB_Rep2_peak_8235 0.000566598411868 0.603010014749106
chr10 119294290 119295115 F_DKO_FoB_Rep2_peak_9350 0.000271645615012 0.616071430881105
chr10 91188776 91189862 F_WT_ABC_Rep1_peak_10150 0.000635708167257 0.64381189307662
chr10 118435376 118436091 F_WT_ABC_Rep1_peak_11089 0.001128885837978 0.688926310108164
chr13 97442105 97443138 F_WT_ABC_Rep1_peak_24800 0.000230412498643 -0.60539304722404
chr15 8994533 8995849 F_WT_ABC_Rep1_peak_29324 0.000446758169125 0.773429017188294
chr1 120531793 120533205 F_WT_ABC_Rep1_peak_3140 0.000542554954336 0.588336028416468
chr16 31926319 31927223 F_WT_ABC_Rep1_peak_34266 0.000111816439836 0.644039955624588
chr16 36632136 36632547 F_WT_ABC_Rep1_peak_34586 0.000502627467658 0.676979365419637
chr16 38460121 38460448 F_WT_ABC_Rep1_peak_34720 0.002078856338127 0.643401831188156
chr17 56630020 56630446 F_WT_ABC_Rep1_peak_38963 1.08873507885469E-06 1.08525158864832
chr18 47154152 47156154 F_WT_ABC_Rep1_peak_41542 0.002268329391062 0.690206649246301
chr19 29676456 29677204 F_WT_ABC_Rep1_peak_44481 0.004468701200624 -0.623188830351559
chr2 68382219 68383090 F_WT_ABC_Rep1_peak_48502 0.000658599529453 0.738842743888624
chr2 68434254 68435295 F_WT_ABC_Rep1_peak_48506 7.38724490852014E-06 0.698389205309804
chr2 113478496 113479779 F_WT_ABC_Rep1_peak_49848 0.002660433547648 0.673593890683766
chr2 143034818 143035689 F_WT_ABC_Rep1_peak_51011 0.000881726748123 0.698537895003856
chr3 36318365 36319066 F_WT_ABC_Rep1_peak_53655 0.00034648931487 0.618306684609575
chr3 51708872 51709682 F_WT_ABC_Rep1_peak_53923 3.65061826383273E-08 1.16364891949458
chr3 116892873 116893493 F_WT_ABC_Rep1_peak_56427 0.00782486492607 0.645468898666463
chr1 35869498 35870186 F_WT_ABC_Rep1_peak_575 0.001876300571163 0.712362769556955
chr1 179833952 179834446 F_WT_ABC_Rep1_peak_5765 0.001994292254306 0.651387832428283
chr4 62738083 62738745 F_WT_ABC_Rep1_peak_59413 0.004337065522211 0.587641896067915
chr5 5269018 5269589 F_WT_ABC_Rep1_peak_63060 0.013827194957976 0.5884560913699
chr5 91991148 91991771 F_WT_ABC_Rep1_peak_65307 0.002074608688726 -0.643528234461526
chr10 12980975 12981682 F_WT_ABC_Rep1_peak_6880 0.000197327161464 0.804651498365295
chr6 50393858 50394782 F_WT_ABC_Rep1_peak_69649 6.36115922537161E-07 0.84693018886567
chr6 81446169 81446430 F_WT_ABC_Rep1_peak_70478 0.000231810767294 0.740831522841346
chr7 10138788 10139531 F_WT_ABC_Rep1_peak_73690 5.3824834582222E-05 0.94504439625615
chr10 24650928 24651792 F_WT_ABC_Rep1_peak_7467 0.000270191853058 0.595113556480325
chr7 129766257 129766892 F_WT_ABC_Rep1_peak_78173 0.000115037027816 -0.727108049538634
chr8 79414855 79415445 F_WT_ABC_Rep1_peak_80760 0.000156600599646 -0.656233133007844
chr8 82753824 82754568 F_WT_ABC_Rep1_peak_80879 0.000108527149852 0.692480710836277
chr10 45019325 45020593 F_WT_ABC_Rep1_peak_8186 8.32069495372413E-05 0.608552837313351
chr8 128057748 128058454 F_WT_ABC_Rep1_peak_82902 0.000307629110469 0.587766135659642
chrX 13576602 13577050 F_WT_ABC_Rep1_peak_87929 0.002689844492035 0.621808807217992
chrX 18186717 18187696 F_WT_ABC_Rep1_peak_87969 4.9388227879058E-09 0.953906551950616
chrX 50599831 50600646 F_WT_ABC_Rep1_peak_88303 5.99822800305599E-138 5.85885770424907
chrX 50619746 50621160 F_WT_ABC_Rep1_peak_88310 4.58142831676387E-122 5.64718656446843
chrX 75754385 75754763 F_WT_ABC_Rep1_peak_88606 2.36898058942492E-53 5.10605644362269
chrX 105064375 105065390 F_WT_ABC_Rep1_peak_88966 3.41655038212726E-09 0.756805067551368
chrX 113849689 113850759 F_WT_ABC_Rep1_peak_89098 7.6673255777497E-07 0.949952984670762
chr10 81401724 81402434 F_WT_ABC_Rep1_peak_9689 0.003012906271995 0.675390275912859
chr11 71944464 71945317 M_DKO_ABC_Rep1_peak_14398 0.004090497991579 -0.627725370517424
chr1 57594595 57595409 M_DKO_ABC_Rep1_peak_1452 0.000320032573109 -0.616339152122347
chr11 112155046 112155977 M_DKO_ABC_Rep1_peak_16675 0.00161340388978 -0.62653464798892
chr12 17024526 17025238 M_DKO_ABC_Rep1_peak_17856 0.016501015524261 -0.649335161672044
chr12 44932758 44933628 M_DKO_ABC_Rep1_peak_18657 0.002162912413334 -0.596300356959015
chr12 83039757 83040311 M_DKO_ABC_Rep1_peak_19679 0.000170346500268 -0.670114312479259
chr13 60895220 60895916 M_DKO_ABC_Rep1_peak_23663 0.025674788934043 -0.591342432314763
chr13 76596748 76597448 M_DKO_ABC_Rep1_peak_24022 0.004617263342759 -0.611541835045828
chr13 76690508 76691160 M_DKO_ABC_Rep1_peak_24024 0.002516706271097 -0.633251400948138
chr14 98869765 98870344 M_DKO_ABC_Rep1_peak_28409 4.46023286260338E-05 -0.875184071318853
chr14 115436529 115436989 M_DKO_ABC_Rep1_peak_28721 2.29173541238139E-05 -0.896899600778222
chr15 72503219 72503932 M_DKO_ABC_Rep1_peak_30899 0.002056933720209 -0.676187992191129
chr17 13558792 13559511 M_DKO_ABC_Rep1_peak_36571 6.43521706939378E-05 -0.717478785061316
chr17 62844359 62844835 M_DKO_ABC_Rep1_peak_38861 0.002198882957745 -0.615224925330501
chr18 78311981 78312580 M_DKO_ABC_Rep1_peak_42491 0.001282254490956 -0.678835777866724
chr2 145196826 145197586 M_DKO_ABC_Rep1_peak_50603 5.12601975283595E-05 -0.772249538898448
chr1 35590477 35591175 M_DKO_ABC_Rep1_peak_590 9.53718131836185E-05 0.720510958168336
chr5 75791626 75792363 M_DKO_ABC_Rep1_peak_64640 0.002687088433439 -0.61538607132629
chr5 112120891 112122081 M_DKO_ABC_Rep1_peak_65750 5.7951301047517E-05 -0.620975225525437
chr5 113024295 113025052 M_DKO_ABC_Rep1_peak_65799 7.93776455419658E-06 -0.823571641175152
chr5 120024128 120024632 M_DKO_ABC_Rep1_peak_66214 0.000133029437512 -0.783430736542709
chr6 137362902 137363383 M_DKO_ABC_Rep1_peak_72600 0.00558390619164 -0.617627910116122
chr7 3799794 3800472 M_DKO_ABC_Rep1_peak_73145 0.003382049314683 -0.615916412322868
chr7 37437810 37438324 M_DKO_ABC_Rep1_peak_74257 0.00534312168028 -0.626776406521549
chr7 89308121 89308767 M_DKO_ABC_Rep1_peak_75776 8.32763681640459E-06 -0.994462236346589
chr7 141837493 141838098 M_DKO_ABC_Rep1_peak_78048 0.006754217270065 -0.589853218629894
chr8 6179247 6179944 M_DKO_ABC_Rep1_peak_78340 5.86724098190408E-05 -0.893074871927639
chr8 121652579 121653543 M_DKO_ABC_Rep1_peak_81776 0.00097786433807 0.601740686218103
chr9 29647622 29648334 M_DKO_ABC_Rep1_peak_82963 0.000135272701238 -1.02323907545204
chr9 70277313 70278143 M_DKO_ABC_Rep1_peak_84725 0.004560494875411 0.591859004597722
chrX 73191794 73192341 M_DKO_ABC_Rep1_peak_87707 1.1723000761114E-05 -1.34036676019771
chrY 1293366 1294319 M_DKO_ABC_Rep1_peak_89098 2.93883583705147E-169 -10.118967547096
chr10 68035872 68036885 M_DKO_ABC_Rep1_peak_8933 3.48773643911931E-05 0.713740740244992
chr10 77298705 77299041 M_DKO_ABC_Rep1_peak_9261 0.006641607659712 -0.628132513679187
chr10 120780667 120781081 M_DKO_ABC_Rep2_peak_10630 0.000815527353639 -0.770482379638416
chr11 106033380 106033755 M_DKO_ABC_Rep2_peak_15794 0.00119407197315 -0.663942100066641
chr11 113172357 113173580 M_DKO_ABC_Rep2_peak_16117 2.63613165860549E-08 0.865880263957447
chr13 76579258 76579945 M_DKO_ABC_Rep2_peak_23246 5.69001436415473E-06 -0.844235805766779
chr13 97386450 97387092 M_DKO_ABC_Rep2_peak_23863 0.000798775455497 -0.713501486002078
chr13 97408380 97408951 M_DKO_ABC_Rep2_peak_23865 0.000718684878234 -0.595768220282093
chr14 77524057 77524832 M_DKO_ABC_Rep2_peak_27208 0.001291785006895 -0.611389858390016
chr15 63371367 63372016 M_DKO_ABC_Rep2_peak_29473 0.000835615726688 -0.644076388299301
chr16 43397463 43398373 M_DKO_ABC_Rep2_peak_33313 0.000546177277767 0.636053268479384
chr1 21519944 21520768 M_DKO_ABC_Rep2_peak_355 0.001359377863358 0.631417764545664
chr18 83870608 83871208 M_DKO_ABC_Rep2_peak_41180 0.000176160446348 -0.709347645622217
chr2 75234764 75235284 M_DKO_ABC_Rep2_peak_46736 0.000180971402228 -0.689501392541864
chr3 9512827 9513358 M_DKO_ABC_Rep2_peak_50632 0.001992653196508 -0.704710263922334
chr5 72858415 72858925 M_DKO_ABC_Rep2_peak_62123 0.003840285757629 -0.593842245605318
chr5 91278444 91279010 M_DKO_ABC_Rep2_peak_62438 0.000696357196267 -0.677227854138786
chr5 110797545 110798112 M_DKO_ABC_Rep2_peak_63247 0.011348323761183 -0.611797454823682
chr5 112091143 112092402 M_DKO_ABC_Rep2_peak_63298 0.001905695235537 -0.614563776516083
chr5 112972070 112972819 M_DKO_ABC_Rep2_peak_63346 2.58087289263286E-05 -0.704850176994474
chr5 113119775 113120398 M_DKO_ABC_Rep2_peak_63355 0.002331758263923 -0.664218598303682
chr6 24166579 24167493 M_DKO_ABC_Rep2_peak_65877 8.08582227268542E-05 0.700738995504308
chr10 20517684 20518843 M_DKO_ABC_Rep2_peak_6927 1.17522856231773E-05 -0.621676442599165
chr7 4460262 4461383 M_DKO_ABC_Rep2_peak_70572 0.000375259231546 -0.847782252019573
chr7 5363399 5364235 M_DKO_ABC_Rep2_peak_70645 2.50011138734347E-05 0.595292773192469
chr7 74554000 74555626 M_DKO_ABC_Rep2_peak_72593 9.81482823058331E-06 -0.745951341145296
chr7 137733669 137734533 M_DKO_ABC_Rep2_peak_75167 3.23074037084353E-05 -0.781018653755576
chr7 145263991 145264913 M_DKO_ABC_Rep2_peak_75516 1.12256997887002E-05 -0.919379214407038
chrX 50537048 50538229 M_DKO_ABC_Rep2_peak_84602 0.001081661438973 -1.04077845217048
chrX 61182394 61183426 M_DKO_ABC_Rep2_peak_84720 0.000181782021715 0.777460784928098
chrY 897302 898269 M_DKO_ABC_Rep2_peak_86070 2.27257493158677E-74 -11.5668993947262
chrY 971108 971589 M_DKO_ABC_Rep2_peak_86071 1.99886967667878E-61 -11.215183941303
chrY 1244528 1246352 M_DKO_ABC_Rep2_peak_86075 4.01280931825827E-231 -10.0696976779973
chrY 1253556 1254507 M_DKO_ABC_Rep2_peak_86076 3.16452031213872E-84 -8.57670938873314
chrY 1285621 1286892 M_DKO_ABC_Rep2_peak_86077 4.86030529770753E-239 -14.2375305401463
chrY 90718218 90719143 M_DKO_ABC_Rep2_peak_86083 3.90378858242559E-24 -2.91947890665943
chr10 95471939 95472608 YAA_DKO_ABC_Rep1_peak_10256 0.00181442787756 0.767082718629309
chr11 9602120 9602542 YAA_DKO_ABC_Rep1_peak_11887 2.04435991592147E-05 -0.953610453978916
chr11 113101471 113102072 YAA_DKO_ABC_Rep1_peak_16442 0.001884210580068 0.661070209008126
chr12 105453751 105454796 YAA_DKO_ABC_Rep1_peak_20356 7.43555780432733E-05 0.786503116236032
chr13 58622589 58623190 YAA_DKO_ABC_Rep1_peak_23313 0.002735560950411 0.599037338699609
chr13 106941497 106941851 YAA_DKO_ABC_Rep1_peak_24786 0.000369077421747 0.700683161501935
chr14 22183154 22183671 YAA_DKO_ABC_Rep1_peak_25882 0.000483719736502 -0.754850928567302
chr14 62657169 62658016 YAA_DKO_ABC_Rep1_peak_27182 0.000115821448779 0.714989409287111
chr14 82944089 82944668 YAA_DKO_ABC_Rep1_peak_28063 0.01196400766157 -0.626739500445243
chr14 94068346 94068959 YAA_DKO_ABC_Rep1_peak_28112 0.001873209174407 0.748402822047993
chr14 106136318 106136807 YAA_DKO_ABC_Rep1_peak_28393 0.004134388028341 0.611478813820807
chr15 25932842 25933492 YAA_DKO_ABC_Rep1_peak_29241 0.001260036233834 -0.605130172301077
chr15 32265130 32266930 YAA_DKO_ABC_Rep1_peak_29430 7.4658876715358E-07 0.632892733989888
chr15 39232538 39233389 YAA_DKO_ABC_Rep1_peak_29736 0.003527367082074 0.603877958229358
chr15 69849561 69850048 YAA_DKO_ABC_Rep1_peak_30610 0.003190675298837 -0.64077576377927
chr16 38371439 38372346 YAA_DKO_ABC_Rep1_peak_34175 0.000541239529639 0.632419854686292
chr16 77643850 77644762 YAA_DKO_ABC_Rep1_peak_35099 0.000107153712865 -0.710609830265209
chr16 84602893 84603352 YAA_DKO_ABC_Rep1_peak_35168 0.000721336117065 0.726147706439236
chr17 69973957 69974757 YAA_DKO_ABC_Rep1_peak_38737 0.008239945125568 0.737898185966989
chr18 4181552 4182257 YAA_DKO_ABC_Rep1_peak_39760 4.5058029388029E-05 0.744095506212273
chr18 21821684 21822464 YAA_DKO_ABC_Rep1_peak_40178 0.000872140617604 0.735748618562497
chr1 140245316 140246450 YAA_DKO_ABC_Rep1_peak_4020 0.002290505294889 0.686737288459968
chr1 140267475 140269265 YAA_DKO_ABC_Rep1_peak_4023 0.000744649431048 0.792550601235936
chr18 36422821 36423653 YAA_DKO_ABC_Rep1_peak_40601 0.000684126643567 0.702747533999912
chr19 58629262 58629958 YAA_DKO_ABC_Rep1_peak_45098 1.40407651906167E-08 1.03802837082396
chr2 68430509 68431002 YAA_DKO_ABC_Rep1_peak_47699 0.000568672911646 0.613494538009276
chr2 151572021 151572529 YAA_DKO_ABC_Rep1_peak_50382 0.000715866201011 0.683239496501193
chr2 151959072 151959906 YAA_DKO_ABC_Rep1_peak_50395 0.001256119449817 0.605537681793578
chr2 174762222 174762782 YAA_DKO_ABC_Rep1_peak_51725 0.000475878153381 -0.639573495133174
chr2 178497507 178498617 YAA_DKO_ABC_Rep1_peak_51768 3.66155647574831E-05 -0.616958330803262
chr3 36401782 36402570 YAA_DKO_ABC_Rep1_peak_52597 7.80472072983799E-05 0.723720069974932
chr3 115727817 115727945 YAA_DKO_ABC_Rep1_peak_55235 0.000928929410276 0.724189533774751
chr3 153452292 153453396 YAA_DKO_ABC_Rep1_peak_56531 0.000969810786773 0.660220324988374
chr4 92888252 92888857 YAA_DKO_ABC_Rep1_peak_58960 0.000195844252488 0.781659283405186
chr1 182382947 182383523 YAA_DKO_ABC_Rep1_peak_5911 0.001997716541774 0.613639884117966
chr5 5365286 5365754 YAA_DKO_ABC_Rep1_peak_62234 0.001805695678744 0.632653786461697
chr5 73556842 73557602 YAA_DKO_ABC_Rep1_peak_64096 6.85376138208892E-06 0.772719794114474
chr5 75808503 75809210 YAA_DKO_ABC_Rep1_peak_64155 0.000197285540954 -0.80264052929102
chr5 90773896 90774396 YAA_DKO_ABC_Rep1_peak_64367 1.22599749764038E-05 -0.937240074991629
chr6 84942210 84943097 YAA_DKO_ABC_Rep1_peak_69722 0.016787608442533 0.624367538948199
chr7 30838580 30839266 YAA_DKO_ABC_Rep1_peak_73473 4.29930028523859E-06 0.768298217928036
chr7 45235044 45235392 YAA_DKO_ABC_Rep1_peak_73894 0.000267176137182 0.717274335049271
chr8 81586557 81587091 YAA_DKO_ABC_Rep1_peak_79569 1.26432658083515E-07 -1.09287022829576
chr9 45940611 45941117 YAA_DKO_ABC_Rep1_peak_82980 0.000781991843529 0.68231101283097
chr9 62936001 62936400 YAA_DKO_ABC_Rep1_peak_83752 0.00403014619331 0.647741083710316
chr9 117400032 117400781 YAA_DKO_ABC_Rep1_peak_85897 0.002356554450312 -0.738921241560337
chrX 87519554 87520357 YAA_DKO_ABC_Rep1_peak_87234 1.64640894781095E-06 1.10903032701962
chrX 103493306 103494216 YAA_DKO_ABC_Rep1_peak_87486 2.40371036697473E-08 0.737647901653147
chrX 113867661 113868903 YAA_DKO_ABC_Rep1_peak_87682 2.46102057010047E-10 0.828755625680494
chrX 159510215 159511009 YAA_DKO_ABC_Rep1_peak_88110 0.000102014467974 0.87841147827643
chrY 258346 259584 YAA_DKO_ABC_Rep1_peak_88506 9.50920579320144E-50 -5.39882129560088
chrY 11857873 11858512 YAA_DKO_ABC_Rep1_peak_88535 2.35914423962004E-52 -5.41246609914644
chr10 74919008 74919777 YAA_DKO_ABC_Rep1_peak_9021 0.000844684808015 0.652367563271472
chr11 21031865 21032295 YAA_DKO_ABC_Rep2_peak_11700 0.000128820372607 0.73318435690452
chr11 31169164 31170207 YAA_DKO_ABC_Rep2_peak_12062 0.000223225658871 0.786626906774931
chr12 39577633 39578195 YAA_DKO_ABC_Rep2_peak_18034 9.6341747207265E-05 0.882469497612976
chr12 79939208 79939718 YAA_DKO_ABC_Rep2_peak_18994 0.000177358596823 0.813150093219545
chr12 111324477 111325231 YAA_DKO_ABC_Rep2_peak_20321 0.001325650945751 0.618902668889617
chr13 58545955 58546714 YAA_DKO_ABC_Rep2_peak_23035 4.98690854163972E-05 0.743745967737083
chr13 116410545 116411241 YAA_DKO_ABC_Rep2_peak_24805 9.14071373661629E-05 0.701416314377037
chr14 7857703 7858653 YAA_DKO_ABC_Rep2_peak_24923 0.000423982285872 0.603044494261221
chr14 10941651 10942292 YAA_DKO_ABC_Rep2_peak_25005 0.007596181965951 0.67284326685991
chr14 22801131 22801840 YAA_DKO_ABC_Rep2_peak_25364 1.21817884508179E-10 -0.97405629255879
chr14 40681353 40682336 YAA_DKO_ABC_Rep2_peak_25909 0.00028647113404 0.595975620934335
chr14 47506392 47507432 YAA_DKO_ABC_Rep2_peak_26040 0.002469847604477 0.609970066344839
chr14 76148226 76148774 YAA_DKO_ABC_Rep2_peak_27327 0.000142876356418 0.626521146513872
chr14 101827124 101827963 YAA_DKO_ABC_Rep2_peak_27685 0.000692874089307 0.593212639537539
chr15 52000843 52001514 YAA_DKO_ABC_Rep2_peak_29182 0.000196128433361 0.715908805628427
chr15 92596953 92597709 YAA_DKO_ABC_Rep2_peak_31146 7.43683575835693E-05 0.830799937571306
chr15 99823321 99823804 YAA_DKO_ABC_Rep2_peak_31544 0.004099677571557 0.624351431042828
chr16 43465093 43466016 YAA_DKO_ABC_Rep2_peak_33650 0.001270939312957 0.764293257540435
chr16 85133484 85134480 YAA_DKO_ABC_Rep2_peak_34460 2.43819764007286E-05 0.913237049034721
chr1 21522004 21522441 YAA_DKO_ABC_Rep2_peak_358 0.006373188326041 0.625359441660792
chr1 134922343 134923473 YAA_DKO_ABC_Rep2_peak_3648 1.7574948358358E-05 0.827747458520916
chr17 70048507 70049526 YAA_DKO_ABC_Rep2_peak_38016 0.000123219140799 1.05811851186293
chr17 71965898 71966898 YAA_DKO_ABC_Rep2_peak_38119 4.33661516877908E-05 -0.657274941464759
chr18 12640480 12641198 YAA_DKO_ABC_Rep2_peak_39219 7.06990053313757E-05 0.587601401563503
chr18 82792916 82793529 YAA_DKO_ABC_Rep2_peak_41489 0.000474030752753 0.695360213579386
chr18 82815179 82815642 YAA_DKO_ABC_Rep2_peak_41492 0.002780047448598 0.585842417960247
chr19 3533156 3533764 YAA_DKO_ABC_Rep2_peak_41619 0.000648956160293 0.680733873781005
chr19 29421946 29422533 YAA_DKO_ABC_Rep2_peak_42909 0.00044393342742 0.716131275859746
chr19 57272771 57273768 YAA_DKO_ABC_Rep2_peak_44184 6.05724486141182E-05 0.600805097220939
chr1 164441274 164441977 YAA_DKO_ABC_Rep2_peak_4805 0.002692601010212 0.702251124776113
chr2 113327241 113328088 YAA_DKO_ABC_Rep2_peak_48092 0.004573375290691 0.642819460046924
chr2 150484884 150485638 YAA_DKO_ABC_Rep2_peak_49343 0.001296132718116 0.835157672903865
chr2 173444520 173445016 YAA_DKO_ABC_Rep2_peak_50696 0.007377904251491 0.586177919457257
chr3 30876501 30877055 YAA_DKO_ABC_Rep2_peak_51484 0.00635694104318 0.589219533834857
chr3 32334658 32335490 YAA_DKO_ABC_Rep2_peak_51514 1.45070926402051E-05 0.721869792904736
chr3 36340971 36341574 YAA_DKO_ABC_Rep2_peak_51589 1.34427686320912E-05 0.915715541536973
chr3 96050614 96051361 YAA_DKO_ABC_Rep2_peak_53373 0.000300097314091 0.763827527001629
chr3 119932985 119933836 YAA_DKO_ABC_Rep2_peak_54271 0.008059593461365 0.661869126552493
chr4 19303243 19303893 YAA_DKO_ABC_Rep2_peak_55882 0.000311744324243 0.761178707938591
chr4 33149062 33149662 YAA_DKO_ABC_Rep2_peak_56122 3.93291176422687E-05 0.866654843453993
chr4 50526162 50526767 YAA_DKO_ABC_Rep2_peak_56781 1.44399993417917E-05 0.986970123258077
chr4 70312250 70312749 YAA_DKO_ABC_Rep2_peak_57356 0.001447948968561 0.652289997832776
chr5 21374794 21375250 YAA_DKO_ABC_Rep2_peak_61140 0.000951022472045 0.674977020856034
chr5 66392832 66393448 YAA_DKO_ABC_Rep2_peak_62546 0.009097849209316 0.588774152304622
chr5 92488857 92489422 YAA_DKO_ABC_Rep2_peak_63092 0.003195164080299 0.680858926270939
chr5 148719063 148719724 YAA_DKO_ABC_Rep2_peak_65919 0.000125037603378 0.641727480845145
chr5 148790310 148790831 YAA_DKO_ABC_Rep2_peak_65925 0.000369082489151 0.658023331733898
chr6 22070881 22071646 YAA_DKO_ABC_Rep2_peak_66467 0.004302374051546 0.585932034496074
chr6 24308147 24309227 YAA_DKO_ABC_Rep2_peak_66508 0.000491789925323 0.76192157544788
chr6 37037176 37037850 YAA_DKO_ABC_Rep2_peak_66930 0.005719578305923 0.610617315922732
chr6 52517413 52518071 YAA_DKO_ABC_Rep2_peak_67544 0.000614219427531 0.701142784908402
chr6 89007113 89007374 YAA_DKO_ABC_Rep2_peak_68694 0.001977087587273 0.708394023553982
chr7 39865693 39866434 YAA_DKO_ABC_Rep2_peak_72373 0.000487213865632 -0.706075549929003
chr7 64748365 64749033 YAA_DKO_ABC_Rep2_peak_73010 0.010693187500798 0.68406252064953
chr7 80085841 80086541 YAA_DKO_ABC_Rep2_peak_73454 0.000213247962167 0.633152468919582
chr7 96658089 96658792 YAA_DKO_ABC_Rep2_peak_73962 0.006444438422344 0.599529452374259
chr7 96765367 96766071 YAA_DKO_ABC_Rep2_peak_73972 0.001787765990282 0.684603982358696
chr7 114103827 114104482 YAA_DKO_ABC_Rep2_peak_74850 5.48572794065285E-07 0.935933383353135
chr7 136871630 136872502 YAA_DKO_ABC_Rep2_peak_75806 0.000390296331726 -0.655700794744804
chr8 3392681 3393288 YAA_DKO_ABC_Rep2_peak_76226 1.70901167661538E-05 0.859063028652291
chr8 22012887 22013822 YAA_DKO_ABC_Rep2_peak_76604 3.12002986741144E-09 -1.29137375324339
chr8 95514544 95515318 YAA_DKO_ABC_Rep2_peak_78759 0.000527422374796 0.694767278264499
chr8 117011164 117011909 YAA_DKO_ABC_Rep2_peak_79356 0.005850008216093 0.588337082795463
chr9 21810954 21811373 YAA_DKO_ABC_Rep2_peak_80703 0.004990149379172 0.6073066871052
chr9 96738648 96739016 YAA_DKO_ABC_Rep2_peak_83592 3.44430208664035E-05 0.67119476291307
chr9 111086058 111086678 YAA_DKO_ABC_Rep2_peak_84206 0.002847263388749 0.675721201288638
chrX 20147146 20147679 YAA_DKO_ABC_Rep2_peak_85148 0.001441991444984 0.723443346541096
chr10 67831206 67831667 YAA_DKO_ABC_Rep2_peak_8530 0.001970244523898 0.699564435316457
chrX 103630728 103631817 YAA_DKO_ABC_Rep2_peak_86018 1.50207673581809E-10 1.12570645191613
chr1 39648648 39649109 YAA_DKO_ABC_Rep2_peak_864 0.004014051113927 0.639519187571318
chrX 152973990 152974836 YAA_DKO_ABC_Rep2_peak_86452 0.001296561345183 0.62989528823679
chrX 156594568 156595449 YAA_DKO_ABC_Rep2_peak_86494 0.000174818043197 0.795082690739434
chrY 1009854 1010833 YAA_DKO_ABC_Rep2_peak_86879 4.67181514726698E-178 -9.42996255010848
chrY 3996468 3997243 YAA_DKO_ABC_Rep2_peak_86889 4.35859664963899E-72 -5.21945910650061
chrY 90720119 90721095 YAA_DKO_ABC_Rep2_peak_86908 0.003740825420276 -0.904140637484224
chrY 90730831 90731728 YAA_DKO_ABC_Rep2_peak_86910 1.76625760975644E-16 -2.24866129379869
chr10 80610050 80610524 YAA_DKO_ABC_Rep2_peak_9148 0.000611354262644 -0.789874200710884
chr10 96093830 96094759 YAA_DKO_ABC_Rep2_peak_9969 0.000438087044432 0.67477544419225
