# Supplementary material for: Altered function and differentiation of age-associated B cells contribute to the female bias in lupus mice
Source: Nat Commun. 2021 Aug 10;12:4813. doi: 10.1038/s41467-021-25102-8 (PMC8355159; doi:10.1038/s41467-021-25102-8)
Supplement: Supplementary file 5 — Supplementary Data 2 [file 41467_2021_25102_MOESM5_ESM.xlsx]

## Sheet: ABC_YAA_Differentially_open_pea
Supplementary Data 2. Differentially Expressed Peaks between ABCs in Yaa-DKO vs. DKO(M)
chr Start End peak_ID Pvalue LogFC
chr10 117022563 117023068 F_DKO_ABC_Rep1_peak_10003 0.000356817611722 0.924
chr10 122758152 122758781 F_DKO_ABC_Rep1_peak_10330 3.731273678293E-06 0.927
chr10 126492004 126492623 F_DKO_ABC_Rep1_peak_10391 0.001879799718017 -0.877
chr10 126993424 126994023 F_DKO_ABC_Rep1_peak_10413 0.000291495833105 -0.705
chr11 4319139 4320105 F_DKO_ABC_Rep1_peak_10728 0.003967140268492 0.65
chr11 19984373 19984838 F_DKO_ABC_Rep1_peak_11112 1.9905299699596E-08 1.112
chr11 46795681 46796093 F_DKO_ABC_Rep1_peak_12028 0.006815929894929 0.787
chr11 58210558 58211486 F_DKO_ABC_Rep1_peak_12513 0.00104163236296 0.626
chr11 65903732 65904552 F_DKO_ABC_Rep1_peak_12790 0.000439802125526 0.672
chr11 68548215 68548913 F_DKO_ABC_Rep1_peak_12898 0.001853120916022 0.66
chr11 71144502 71145247 F_DKO_ABC_Rep1_peak_13107 0.004253717454236 0.652
chr1 55792664 55793227 F_DKO_ABC_Rep1_peak_1314 0.000992279037739 -0.784
chr1 59417784 59418300 F_DKO_ABC_Rep1_peak_1429 5.02974498987234E-08 1.531
chr11 102172242 102172835 F_DKO_ABC_Rep1_peak_14671 0.000806518140715 0.793
chr11 104619142 104619822 F_DKO_ABC_Rep1_peak_14831 0.00985173286827 0.606
chr11 113196276 113196612 F_DKO_ABC_Rep1_peak_15168 6.30503884237657E-06 1.053
chr11 119159325 119160543 F_DKO_ABC_Rep1_peak_15659 0.000229075783129 0.605
chr11 120051067 120051603 F_DKO_ABC_Rep1_peak_15715 0.000290659041924 0.733
chr12 8460761 8461894 F_DKO_ABC_Rep1_peak_15977 1.83595236515303E-06 0.992
chr12 21489819 21490324 F_DKO_ABC_Rep1_peak_16341 2.96119352962865E-06 1.245
chr12 28713791 28714532 F_DKO_ABC_Rep1_peak_16466 6.10626630812428E-05 0.816
chr12 34915064 34915595 F_DKO_ABC_Rep1_peak_16710 0.00563409750082 -0.599
chr12 40427229 40428072 F_DKO_ABC_Rep1_peak_16889 0.001548911527408 -0.646
chr12 55847756 55848527 F_DKO_ABC_Rep1_peak_17159 1.56054572298659E-07 0.81
chr12 71281136 71282020 F_DKO_ABC_Rep1_peak_17379 2.4919883131001E-06 0.986
chr12 73598201 73598664 F_DKO_ABC_Rep1_peak_17469 0.003606530074026 -0.723
chr12 75833408 75834719 F_DKO_ABC_Rep1_peak_17545 0.001135656733359 -0.672
chr12 81331996 81333380 F_DKO_ABC_Rep1_peak_17859 0.00021404487567 0.801
chr12 81339022 81339630 F_DKO_ABC_Rep1_peak_17860 2.51418308955777E-06 1.07
chr12 91540097 91540753 F_DKO_ABC_Rep1_peak_18244 2.98211959925674E-05 0.91
chr12 100660024 100660685 F_DKO_ABC_Rep1_peak_18523 0.003161898975545 -0.64
chr12 100986498 100987006 F_DKO_ABC_Rep1_peak_18557 3.05971904104359E-05 0.835
chr12 105475179 105476038 F_DKO_ABC_Rep1_peak_18788 7.38481760775017E-11 1.256
chr12 105507219 105508078 F_DKO_ABC_Rep1_peak_18792 0.000254879149893 0.867
chr12 109466749 109467633 F_DKO_ABC_Rep1_peak_18912 0.000371576650558 -0.83
chr13 8984720 8985521 F_DKO_ABC_Rep1_peak_19528 5.05734849299266E-06 0.842
chr13 34536550 34537675 F_DKO_ABC_Rep1_peak_20395 7.19324214295099E-09 1.144
chr1 85251340 85252133 F_DKO_ABC_Rep1_peak_2100 0.000988149307539 0.627
chr1 85309260 85310197 F_DKO_ABC_Rep1_peak_2109 5.03630806510619E-05 0.663
chr1 85326831 85327781 F_DKO_ABC_Rep1_peak_2114 0.000390469197731 0.63
chr13 52457404 52458390 F_DKO_ABC_Rep1_peak_21270 0.007414149594888 0.657
chr13 60737754 60738857 F_DKO_ABC_Rep1_peak_21592 0.002298667818385 -0.726
chr13 81747561 81748406 F_DKO_ABC_Rep1_peak_22018 3.59827532481321E-06 0.954
chr13 83064825 83065232 F_DKO_ABC_Rep1_peak_22072 0.001463487283741 0.769
chr13 83206666 83207171 F_DKO_ABC_Rep1_peak_22083 0.015518121263228 -0.644
chr13 91093241 91094727 F_DKO_ABC_Rep1_peak_22243 0.004306882097277 -0.615
chr13 92331995 92332798 F_DKO_ABC_Rep1_peak_22325 0.001184075051883 0.606
chr13 96516243 96516668 F_DKO_ABC_Rep1_peak_22524 0.00197721854571 -0.959
chr13 102537472 102538326 F_DKO_ABC_Rep1_peak_22751 0.001103299524412 -0.857
chr13 103892920 103893491 F_DKO_ABC_Rep1_peak_22808 0.002401053294664 -0.659
chr13 104042732 104043245 F_DKO_ABC_Rep1_peak_22821 0.007509009504082 -0.803
chr13 107781834 107782234 F_DKO_ABC_Rep1_peak_22915 0.007021957325739 -0.662
chr13 113167819 113168678 F_DKO_ABC_Rep1_peak_23214 0.008501099273754 0.699
chr13 113414722 113415365 F_DKO_ABC_Rep1_peak_23235 1.23757292869136E-07 1.136
chr13 114158151 114158741 F_DKO_ABC_Rep1_peak_23285 8.08445178118666E-06 0.964
chr13 116309408 116310232 F_DKO_ABC_Rep1_peak_23334 6.82614348837226E-06 0.964
chr13 118417587 118418641 F_DKO_ABC_Rep1_peak_23385 7.27040142834352E-08 1.277
chr14 16544892 16545470 F_DKO_ABC_Rep1_peak_23688 8.80844347709595E-09 1.496
chr1 90163056 90163914 F_DKO_ABC_Rep1_peak_2374 0.00199479171209 0.642
chr14 32446843 32447443 F_DKO_ABC_Rep1_peak_24227 0.000712992756274 0.718
chr14 32455305 32456412 F_DKO_ABC_Rep1_peak_24228 0.001503621493892 0.923
chr14 33534928 33535957 F_DKO_ABC_Rep1_peak_24269 6.2069641935358E-05 0.968
chr14 34508113 34509504 F_DKO_ABC_Rep1_peak_24297 0.000333809759511 0.835
chr1 14755149 14755996 F_DKO_ABC_Rep1_peak_244 6.36228269536562E-11 1.228
chr14 51481489 51483814 F_DKO_ABC_Rep1_peak_24575 0.000228619463759 0.903
chr1 14823163 14823731 F_DKO_ABC_Rep1_peak_247 2.82300112773059E-06 1.144
chr14 63605905 63607440 F_DKO_ABC_Rep1_peak_25110 0.000108389840944 0.654
chr14 64076357 64077382 F_DKO_ABC_Rep1_peak_25132 0.000164679782334 0.751
chr14 65119821 65120485 F_DKO_ABC_Rep1_peak_25205 0.000337306098022 0.868
chr14 66509576 66510451 F_DKO_ABC_Rep1_peak_25277 3.99520698070157E-06 1.038
chr14 69252747 69253220 F_DKO_ABC_Rep1_peak_25341 0.004810243704997 -0.627
chr14 76179167 76179838 F_DKO_ABC_Rep1_peak_25626 0.000521308125876 0.613
chr14 76613414 76614138 F_DKO_ABC_Rep1_peak_25651 0.000675625213869 -0.694
chr14 120359441 120360449 F_DKO_ABC_Rep1_peak_26272 0.006865854004595 -0.607
chr15 7066353 7067286 F_DKO_ABC_Rep1_peak_26588 0.002394938058909 0.641
chr15 8678113 8678701 F_DKO_ABC_Rep1_peak_26654 0.002043886851949 0.61
chr15 9198159 9199037 F_DKO_ABC_Rep1_peak_26668 0.022834621212907 -0.597
chr15 9772354 9773209 F_DKO_ABC_Rep1_peak_26697 0.002265499014068 0.658
chr15 36870692 36871107 F_DKO_ABC_Rep1_peak_27253 0.004255316153746 -0.642
chr15 37346697 37347775 F_DKO_ABC_Rep1_peak_27280 0.009497802850553 0.622
chr15 73486103 73486666 F_DKO_ABC_Rep1_peak_28202 6.48504608661497E-05 -0.734
chr15 80639160 80639409 F_DKO_ABC_Rep1_peak_28711 0.010026973040161 0.618
chr15 83684898 83685651 F_DKO_ABC_Rep1_peak_28922 3.57817589237756E-06 0.947
chr15 96377131 96377861 F_DKO_ABC_Rep1_peak_29297 0.000235446840487 0.702
chr15 97125948 97126721 F_DKO_ABC_Rep1_peak_29347 1.2575571782415E-07 1.321
chr15 97249258 97249944 F_DKO_ABC_Rep1_peak_29358 0.005695043210527 0.601
chr15 99811938 99812550 F_DKO_ABC_Rep1_peak_29557 5.18927098951109E-07 1.264
chr16 4469587 4470194 F_DKO_ABC_Rep1_peak_29898 0.000235066860741 -0.833
chr16 10641023 10641575 F_DKO_ABC_Rep1_peak_30073 0.002749299455818 0.786
chr16 14302984 14303955 F_DKO_ABC_Rep1_peak_30265 2.97643974483478E-06 1.001
chr16 14435495 14435989 F_DKO_ABC_Rep1_peak_30274 0.000306092742849 0.685
chr16 18733039 18734018 F_DKO_ABC_Rep1_peak_30430 6.3254087950381E-06 1.025
chr16 28517764 28518457 F_DKO_ABC_Rep1_peak_30838 0.002659556207983 0.739
chr16 29711806 29712833 F_DKO_ABC_Rep1_peak_30852 4.29988078209009E-06 1.173
chr16 38016890 38018345 F_DKO_ABC_Rep1_peak_31349 0.000339187333741 0.621
chr16 43659136 43659393 F_DKO_ABC_Rep1_peak_31483 0.00122357171834 0.717
chr16 45124316 45125424 F_DKO_ABC_Rep1_peak_31574 0.000913656071796 0.642
chr16 85712158 85712833 F_DKO_ABC_Rep1_peak_32308 0.00025657265381 0.685
chr16 90891528 90892386 F_DKO_ABC_Rep1_peak_32402 0.000744033317798 0.859
chr16 91397932 91399487 F_DKO_ABC_Rep1_peak_32428 0.000132103415724 -0.693
chr16 92638954 92639712 F_DKO_ABC_Rep1_peak_32523 0.005965529622249 -0.598
chr16 96407918 96408485 F_DKO_ABC_Rep1_peak_32799 9.48781237173022E-06 1.241
chr16 97278579 97279539 F_DKO_ABC_Rep1_peak_32832 0.000525699380995 0.641
chr17 4437940 4438566 F_DKO_ABC_Rep1_peak_32907 0.006380981083006 -0.679
chr17 22080704 22081603 F_DKO_ABC_Rep1_peak_33455 0.008461933191431 1.096
chr17 22795116 22795761 F_DKO_ABC_Rep1_peak_33467 2.49454250278454E-05 0.941
chr17 27781039 27781890 F_DKO_ABC_Rep1_peak_33788 0.013807759539261 0.593
chr17 31996115 31996680 F_DKO_ABC_Rep1_peak_34135 0.001179761200216 0.736
chr17 44973205 44974445 F_DKO_ABC_Rep1_peak_34723 4.25737488680683E-05 0.714
chr17 63068234 63068797 F_DKO_ABC_Rep1_peak_35363 0.036056586848291 -0.609
chr17 69968968 69969762 F_DKO_ABC_Rep1_peak_35521 1.7278058059581E-14 1.757
chr17 71494546 71495043 F_DKO_ABC_Rep1_peak_35608 0.003459967365206 0.694
chr17 85620432 85621072 F_DKO_ABC_Rep1_peak_36179 0.000315747882725 0.875
chr17 90088130 90088817 F_DKO_ABC_Rep1_peak_36413 0.002184107134251 -0.767
chr18 4558693 4559375 F_DKO_ABC_Rep1_peak_36497 0.01320916899469 -0.638
chr18 24106345 24106917 F_DKO_ABC_Rep1_peak_36919 0.007245745881362 -0.607
chr18 41979029 41980255 F_DKO_ABC_Rep1_peak_37493 2.52132811143584E-09 1.219
chr18 44843681 44844210 F_DKO_ABC_Rep1_peak_37532 0.000409144729539 0.82
chr18 50313755 50314661 F_DKO_ABC_Rep1_peak_37642 0.00014316266156 -0.695
chr18 65200087 65200722 F_DKO_ABC_Rep1_peak_38136 0.009956326391413 -0.594
chr18 68969125 68969843 F_DKO_ABC_Rep1_peak_38353 0.008817583637711 -0.601
chr1 151118501 151119271 F_DKO_ABC_Rep1_peak_3840 0.000979616207151 0.766
chr18 70444786 70445758 F_DKO_ABC_Rep1_peak_38425 7.71321032583764E-09 1.222
chr18 78082911 78083445 F_DKO_ABC_Rep1_peak_38692 0.026091423879051 -0.599
chr18 80724007 80724994 F_DKO_ABC_Rep1_peak_38833 0.002440632320215 -0.603
chr18 89608477 89609645 F_DKO_ABC_Rep1_peak_39011 0.020402156887943 0.684
chr19 11571528 11572117 F_DKO_ABC_Rep1_peak_39610 0.00258900541835 0.686
chr19 21519720 21520519 F_DKO_ABC_Rep1_peak_39915 4.81404847672839E-05 0.875
chr19 21549463 21550281 F_DKO_ABC_Rep1_peak_39916 0.000602315778571 0.883
chr19 34270111 34270715 F_DKO_ABC_Rep1_peak_40423 0.003705071214028 0.667
chr19 36667068 36667848 F_DKO_ABC_Rep1_peak_40525 3.29698381171155E-06 0.916
chr19 36899680 36900009 F_DKO_ABC_Rep1_peak_40530 4.003109344469E-05 0.954
chr19 37612874 37613551 F_DKO_ABC_Rep1_peak_40588 0.002650393642659 -0.68
chr2 38955731 38956615 F_DKO_ABC_Rep1_peak_43111 0.000170448416857 0.68
chr2 60710951 60711979 F_DKO_ABC_Rep1_peak_43672 2.24464971107402E-06 0.891
chr2 66101824 66102751 F_DKO_ABC_Rep1_peak_43835 8.17182320473492E-07 1.236
chr2 70362533 70363411 F_DKO_ABC_Rep1_peak_43928 0.001955471435122 0.685
chr2 70938643 70939590 F_DKO_ABC_Rep1_peak_43973 0.006330073620011 -0.838
chr2 73534082 73535332 F_DKO_ABC_Rep1_peak_44146 1.14703299091407E-05 0.768
chr2 80374596 80375209 F_DKO_ABC_Rep1_peak_44347 0.001300467733981 0.805
chr2 92627519 92628042 F_DKO_ABC_Rep1_peak_44626 7.96123884790383E-06 1.05
chr2 113460825 113461434 F_DKO_ABC_Rep1_peak_45099 1.02298494440562E-07 1.346
chr2 113527563 113528108 F_DKO_ABC_Rep1_peak_45102 3.74839824133921E-09 1.406
chr2 117617887 117619006 F_DKO_ABC_Rep1_peak_45192 8.68822621363991E-05 0.9
chr2 124289099 124289824 F_DKO_ABC_Rep1_peak_45496 0.002054875247863 0.767
chr2 131435968 131436697 F_DKO_ABC_Rep1_peak_45889 0.000211510549221 0.845
chr2 162975847 162976689 F_DKO_ABC_Rep1_peak_46841 8.33242142154487E-06 1.01
chr2 166401661 166402447 F_DKO_ABC_Rep1_peak_47070 5.49197985809675E-05 -0.734
chr2 168980592 168981416 F_DKO_ABC_Rep1_peak_47337 0.000561607516957 -0.714
chr2 170057807 170058411 F_DKO_ABC_Rep1_peak_47352 0.004501919515383 0.649
chr2 181409662 181410105 F_DKO_ABC_Rep1_peak_47745 1.44899552380309E-06 1.047
chr3 22900853 22901684 F_DKO_ABC_Rep1_peak_48197 2.74442467623636E-12 1.754
chr3 22979626 22980650 F_DKO_ABC_Rep1_peak_48199 1.68292692074719E-16 1.733
chr3 23089257 23090129 F_DKO_ABC_Rep1_peak_48200 4.48501063717026E-08 1.347
chr3 36348875 36349648 F_DKO_ABC_Rep1_peak_48386 0.000159545306118 0.835
chr3 37645144 37645547 F_DKO_ABC_Rep1_peak_48452 0.015509715942427 -0.625
chr3 41579625 41580376 F_DKO_ABC_Rep1_peak_48555 0.015049993877795 -0.672
chr3 50406526 50407283 F_DKO_ABC_Rep1_peak_48573 0.00140152790186 -0.81
chr3 50615190 50616180 F_DKO_ABC_Rep1_peak_48577 0.04566258368752 -0.606
chr3 53514179 53514775 F_DKO_ABC_Rep1_peak_48758 0.00087276121535 -0.864
chr3 79926118 79926648 F_DKO_ABC_Rep1_peak_49316 0.007756888135258 -0.739
chr3 84883694 84884510 F_DKO_ABC_Rep1_peak_49488 0.001041716210415 -0.61
chr3 88745919 88746500 F_DKO_ABC_Rep1_peak_49729 0.000948032468731 0.727
chr3 96100296 96100916 F_DKO_ABC_Rep1_peak_50059 4.76116627521596E-06 0.952
chr1 173579789 173580635 F_DKO_ABC_Rep1_peak_5017 6.50799407262336E-08 1.075
chr3 98025298 98026432 F_DKO_ABC_Rep1_peak_50201 0.000149067026374 -0.706
chr1 34236290 34237099 F_DKO_ABC_Rep1_peak_508 0.000409602783169 0.717
chr3 116300611 116301250 F_DKO_ABC_Rep1_peak_50837 9.68476730271911E-05 0.927
chr3 129892882 129893773 F_DKO_ABC_Rep1_peak_51170 1.71013548585111E-05 0.681
chr3 131154454 131155174 F_DKO_ABC_Rep1_peak_51223 0.000972464413537 0.704
chr3 132575689 132576479 F_DKO_ABC_Rep1_peak_51255 0.016035068006646 0.641
chr3 138066329 138067014 F_DKO_ABC_Rep1_peak_51516 5.50707668955563E-07 1.202
chr3 152376037 152376711 F_DKO_ABC_Rep1_peak_51913 0.004314683921428 0.659
chr3 157635674 157636175 F_DKO_ABC_Rep1_peak_52022 9.74463417536488E-05 -0.791
chr4 3639805 3640845 F_DKO_ABC_Rep1_peak_52093 0.011062431108851 0.597
chr4 19310897 19311641 F_DKO_ABC_Rep1_peak_52472 2.7915636439656E-08 1.393
chr4 22109234 22109776 F_DKO_ABC_Rep1_peak_52535 5.08888457438476E-06 1.159
chr4 33110023 33111877 F_DKO_ABC_Rep1_peak_52711 1.03142681140042E-05 0.64
chr4 35310228 35311034 F_DKO_ABC_Rep1_peak_52807 0.000958127638165 0.763
chr4 45442158 45442819 F_DKO_ABC_Rep1_peak_53087 0.001634769535001 0.625
chr4 53799253 53799989 F_DKO_ABC_Rep1_peak_53401 0.001817693093282 -0.751
chr4 59319480 59319946 F_DKO_ABC_Rep1_peak_53615 0.010254186665168 -0.602
chr4 63754633 63755021 F_DKO_ABC_Rep1_peak_53822 8.25825386146925E-05 0.881
chr4 74796612 74798703 F_DKO_ABC_Rep1_peak_53903 8.75718814456281E-06 0.69
chr4 81970349 81971109 F_DKO_ABC_Rep1_peak_53925 0.000887549919626 0.858
chr4 88210079 88211053 F_DKO_ABC_Rep1_peak_54081 0.003203966557835 0.651
chr4 118161997 118162700 F_DKO_ABC_Rep1_peak_54940 0.001374176340337 0.723
chr4 123794710 123795569 F_DKO_ABC_Rep1_peak_55188 0.000680100015881 0.6
chr4 123951681 123952498 F_DKO_ABC_Rep1_peak_55198 0.000290453182906 0.664
chr4 131394386 131395062 F_DKO_ABC_Rep1_peak_55539 3.92644546544667E-05 0.921
chr4 132596268 132596779 F_DKO_ABC_Rep1_peak_55608 0.001148512019219 0.702
chr4 132610948 132611974 F_DKO_ABC_Rep1_peak_55611 0.002258665740303 0.696
chr4 134122249 134122610 F_DKO_ABC_Rep1_peak_55767 0.000705833095766 0.754
chr1 186116693 186117629 F_DKO_ABC_Rep1_peak_5616 0.029857242773556 -0.706
chr4 156030743 156031231 F_DKO_ABC_Rep1_peak_56984 0.005943755471743 0.651
chr5 3219123 3220093 F_DKO_ABC_Rep1_peak_57009 5.32529581344133E-05 0.811
chr1 191020444 191020996 F_DKO_ABC_Rep1_peak_5734 1.23014926392297E-07 1.642
chr5 27767807 27768471 F_DKO_ABC_Rep1_peak_57525 0.00088183491372 0.777
chr5 35851300 35852150 F_DKO_ABC_Rep1_peak_57886 0.000399634554972 0.695
chr5 37336540 37337259 F_DKO_ABC_Rep1_peak_57991 0.000123397884643 1.051
chr5 43113318 43114199 F_DKO_ABC_Rep1_peak_58096 4.19596462423301E-12 1.388
chr5 53087336 53088060 F_DKO_ABC_Rep1_peak_58234 5.93424421729944E-08 1.354
chr5 53140005 53140832 F_DKO_ABC_Rep1_peak_58243 9.90293501043204E-06 0.742
chr5 53577371 53577944 F_DKO_ABC_Rep1_peak_58283 0.008327648964068 0.608
chr5 69483914 69484804 F_DKO_ABC_Rep1_peak_58694 8.20916074525127E-15 1.869
chr5 70001164 70002437 F_DKO_ABC_Rep1_peak_58699 2.04873823069578E-05 0.857
chr5 71657700 71658432 F_DKO_ABC_Rep1_peak_58702 2.04235233306892E-06 1.104
chr5 73157229 73158028 F_DKO_ABC_Rep1_peak_58776 0.002143855882727 -0.616
chr5 73219900 73220415 F_DKO_ABC_Rep1_peak_58783 0.000759341183248 -0.754
chr5 74244521 74245373 F_DKO_ABC_Rep1_peak_58825 2.53606163941956E-14 1.499
chr5 77130242 77130784 F_DKO_ABC_Rep1_peak_58918 0.003490423304105 0.697
chr5 100706343 100707666 F_DKO_ABC_Rep1_peak_59400 0.000760592123777 0.711
chr5 103424654 103425983 F_DKO_ABC_Rep1_peak_59479 1.39072003964041E-05 0.66
chr5 103442177 103442600 F_DKO_ABC_Rep1_peak_59482 0.000219599736049 0.745
chr5 103518872 103519516 F_DKO_ABC_Rep1_peak_59484 4.8725155258213E-05 0.805
chr5 105569082 105569761 F_DKO_ABC_Rep1_peak_59603 0.014790030173864 -0.621
chr5 113171724 113172469 F_DKO_ABC_Rep1_peak_59940 0.002243951992625 -0.716
chr5 114246547 114246993 F_DKO_ABC_Rep1_peak_60001 2.41044114514302E-05 0.994
chr5 127600053 127600825 F_DKO_ABC_Rep1_peak_60725 0.025752035867775 -0.633
chr5 130282976 130283620 F_DKO_ABC_Rep1_peak_60806 0.030864139190468 -0.597
chr5 134915568 134916385 F_DKO_ABC_Rep1_peak_60873 7.75467772915261E-05 0.961
chr5 142640991 142642057 F_DKO_ABC_Rep1_peak_61308 0.00018728669377 -0.616
chr5 148598239 148598783 F_DKO_ABC_Rep1_peak_61610 0.001110488888665 0.613
chr5 148607894 148608679 F_DKO_ABC_Rep1_peak_61611 7.09160505640903E-06 0.918
chr5 149414668 149415271 F_DKO_ABC_Rep1_peak_61694 0.001619198270957 -0.746
chr10 8952793 8953474 F_DKO_ABC_Rep1_peak_6182 0.005227489738506 -0.59
chr6 24159545 24160268 F_DKO_ABC_Rep1_peak_62197 1.23472541854085E-06 1.062
chr6 31150338 31151050 F_DKO_ABC_Rep1_peak_62439 0.000700890469953 0.654
chr6 71999900 72000756 F_DKO_ABC_Rep1_peak_63757 0.001008126380131 0.656
chr6 72932870 72933384 F_DKO_ABC_Rep1_peak_63825 0.005354956344038 0.587
chr6 89526497 89527259 F_DKO_ABC_Rep1_peak_64295 0.000202056757652 0.84
chr6 95700838 95701879 F_DKO_ABC_Rep1_peak_64478 0.009850324403366 0.617
chr6 112273471 112274733 F_DKO_ABC_Rep1_peak_64869 0.004343668861161 -0.833
chr6 114931185 114931605 F_DKO_ABC_Rep1_peak_65006 0.000137646589342 0.63
chr6 118166709 118167579 F_DKO_ABC_Rep1_peak_65158 0.000490573671181 -0.594
chr6 127421398 127421974 F_DKO_ABC_Rep1_peak_65613 0.000854327647973 0.725
chr6 130752668 130753405 F_DKO_ABC_Rep1_peak_65831 0.041378730886967 -0.615
chr6 142936663 142937139 F_DKO_ABC_Rep1_peak_66189 0.000513966875375 0.736
chr6 143007357 143007878 F_DKO_ABC_Rep1_peak_66198 0.000177475671671 0.868
chr6 146773413 146773883 F_DKO_ABC_Rep1_peak_66431 0.001146471965973 0.747
chr6 146845850 146846413 F_DKO_ABC_Rep1_peak_66437 0.001624598877325 -0.905
chr7 3399707 3400513 F_DKO_ABC_Rep1_peak_66556 0.001338347661266 0.602
chr7 3411131 3411777 F_DKO_ABC_Rep1_peak_66559 1.16157007486587E-06 0.797
chr7 31036929 31037338 F_DKO_ABC_Rep1_peak_67506 0.002038256821428 0.617
chr7 49907951 49908670 F_DKO_ABC_Rep1_peak_68095 0.000467851221765 0.809
chr7 58448620 58449529 F_DKO_ABC_Rep1_peak_68145 0.002227292862167 0.863
chr7 61514578 61515308 F_DKO_ABC_Rep1_peak_68177 1.16712199043011E-10 1.487
chr7 61718080 61718988 F_DKO_ABC_Rep1_peak_68178 3.93214140724739E-14 1.816
chr7 64226613 64228047 F_DKO_ABC_Rep1_peak_68241 2.98151267479072E-07 0.901
chr7 65713581 65714799 F_DKO_ABC_Rep1_peak_68267 4.7665637572146E-06 0.707
chr7 67112388 67113131 F_DKO_ABC_Rep1_peak_68326 1.90464857715913E-09 1.048
chr7 68332434 68333303 F_DKO_ABC_Rep1_peak_68405 0.001663499774208 0.59
chr7 109334563 109335406 F_DKO_ABC_Rep1_peak_69725 0.003607014452866 0.69
chr7 110078060 110078667 F_DKO_ABC_Rep1_peak_69761 0.000111791604674 -0.687
chr7 110251445 110251987 F_DKO_ABC_Rep1_peak_69786 0.005952477579247 0.636
chr7 113765661 113766865 F_DKO_ABC_Rep1_peak_69935 2.86523331476509E-05 0.713
chr7 118425783 118426405 F_DKO_ABC_Rep1_peak_70158 3.15188362873649E-10 1.525
chr7 118481504 118482060 F_DKO_ABC_Rep1_peak_70162 0.000326411324207 0.86
chr7 120098034 120098642 F_DKO_ABC_Rep1_peak_70205 0.005966716310645 0.652
chr8 24568307 24568983 F_DKO_ABC_Rep1_peak_71663 4.63197299559745E-07 1.17
chr8 25653829 25654329 F_DKO_ABC_Rep1_peak_71736 0.00324360353991 -0.65
chr8 35591659 35592276 F_DKO_ABC_Rep1_peak_71982 0.001071176512418 0.751
chr8 42193758 42194672 F_DKO_ABC_Rep1_peak_72112 0.029712038563236 -0.738
chr8 46431998 46432881 F_DKO_ABC_Rep1_peak_72178 2.4369674235679E-06 1.027
chr8 77378813 77379771 F_DKO_ABC_Rep1_peak_72868 9.29201743906932E-06 0.872
chr8 79027846 79028344 F_DKO_ABC_Rep1_peak_72906 0.00075737055921 -0.67
chr8 83173416 83173906 F_DKO_ABC_Rep1_peak_73090 4.61300038404246E-05 0.762
chr8 94984897 94985335 F_DKO_ABC_Rep1_peak_73558 0.00351736944993 -0.673
chr8 106111951 106112786 F_DKO_ABC_Rep1_peak_73768 1.3790997831496E-06 1.293
chr8 118850519 118851847 F_DKO_ABC_Rep1_peak_74233 5.9868844832392E-05 -0.874
chr8 123753866 123755152 F_DKO_ABC_Rep1_peak_74589 0.000316353242558 0.73
chr8 127615254 127616111 F_DKO_ABC_Rep1_peak_74823 7.79940982804069E-05 0.838
chr8 128534246 128534811 F_DKO_ABC_Rep1_peak_74875 0.000708022949158 0.749
chr9 3850982 3851799 F_DKO_ABC_Rep1_peak_74941 0.003295046002189 0.718
chr9 7829593 7830363 F_DKO_ABC_Rep1_peak_75007 0.000149887550343 0.73
chr9 13609975 13610526 F_DKO_ABC_Rep1_peak_75079 0.002483705936769 -0.644
chr9 15347570 15348282 F_DKO_ABC_Rep1_peak_75209 0.005478663786834 0.655
chr9 15609677 15610614 F_DKO_ABC_Rep1_peak_75220 6.13451288401139E-07 1.175
chr9 54477976 54478671 F_DKO_ABC_Rep1_peak_76331 0.004047611813101 0.619
chr9 57723079 57723658 F_DKO_ABC_Rep1_peak_76477 0.004598147236246 -0.65
chr10 57785800 57786579 F_DKO_ABC_Rep1_peak_7655 0.001314065981824 0.6
chr10 59077761 59078409 F_DKO_ABC_Rep1_peak_7693 4.1760962974416E-08 1.212
chr9 70998508 70999432 F_DKO_ABC_Rep1_peak_77135 0.000667040255827 0.635
chr9 77553446 77553944 F_DKO_ABC_Rep1_peak_77375 8.61181717196108E-05 0.834
chr9 78640986 78641900 F_DKO_ABC_Rep1_peak_77462 0.000329715127375 0.702
chr9 82787256 82787780 F_DKO_ABC_Rep1_peak_77536 4.82481752481896E-10 1.57
chr9 86623956 86625238 F_DKO_ABC_Rep1_peak_77682 3.8667322775846E-09 1.15
chr10 60062254 60062886 F_DKO_ABC_Rep1_peak_7771 0.00108174157239 0.683
chr9 102988440 102989195 F_DKO_ABC_Rep1_peak_78142 0.000196026396275 0.865
chr10 60398137 60399025 F_DKO_ABC_Rep1_peak_7827 0.001254262585045 0.708
chr9 118416451 118417558 F_DKO_ABC_Rep1_peak_78801 2.6059012406561E-05 1.028
chr9 119268101 119269020 F_DKO_ABC_Rep1_peak_78850 0.002415482105336 0.629
chr10 67066531 67066769 F_DKO_ABC_Rep1_peak_8063 0.012793585803813 0.723
chrX 137688000 137688491 F_DKO_ABC_Rep1_peak_80710 0.008153165697667 -0.689
chrX 142826447 142827108 F_DKO_ABC_Rep1_peak_80785 0.001381365892222 -0.68
chrX 166952512 166953468 F_DKO_ABC_Rep1_peak_81171 0.000504092519078 0.636
chrX 167100827 167102421 F_DKO_ABC_Rep1_peak_81182 1.28105262596712E-09 0.991
chrX 167111057 167111695 F_DKO_ABC_Rep1_peak_81187 1.05063969522558E-07 1.06
chrX 167205766 167207015 F_DKO_ABC_Rep1_peak_81204 9.26260392202403E-07 0.839
chrX 167357462 167357854 F_DKO_ABC_Rep1_peak_81225 0.000466245254965 0.802
chrX 169085708 169086304 F_DKO_ABC_Rep1_peak_81258 0.000882430312133 0.774
chr10 91153964 91154531 F_DKO_ABC_Rep1_peak_9224 0.003070763816416 0.646
chr1 43560851 43561703 F_DKO_ABC_Rep1_peak_968 0.00780758207236 0.6
chr1 43757465 43758264 F_DKO_ABC_Rep1_peak_974 0.000550416755362 0.662
chr10 93541564 93541980 F_DKO_ABC_Rep2_peak_10016 0.011899244650571 0.619
chr10 94913276 94913728 F_DKO_ABC_Rep2_peak_10127 0.000113954750008 -0.816
chr10 97630960 97631463 F_DKO_ABC_Rep2_peak_10357 1.38365534474328E-08 1.045
chr1 43656746 43657540 F_DKO_ABC_Rep2_peak_1040 0.000292535599746 0.694
chr10 99448028 99448448 F_DKO_ABC_Rep2_peak_10457 0.00350197657817 -0.621
chr11 29879081 29879998 F_DKO_ABC_Rep2_peak_12388 0.012267300655987 0.588
chr11 32911696 32912284 F_DKO_ABC_Rep2_peak_12549 0.003380749103931 -0.614
chr11 34899357 34899853 F_DKO_ABC_Rep2_peak_12648 0.010583514586549 0.615
chr1 53975921 53976696 F_DKO_ABC_Rep2_peak_1294 0.002803501157712 -0.612
chr11 54185727 54186353 F_DKO_ABC_Rep2_peak_13332 0.001123999254584 0.67
chr1 55113595 55114095 F_DKO_ABC_Rep2_peak_1364 0.00048718469418 0.867
chr11 67392413 67392811 F_DKO_ABC_Rep2_peak_13882 8.40875349035701E-06 1.006
chr11 83767248 83767802 F_DKO_ABC_Rep2_peak_14962 4.07505677094892E-07 -1.1
chr11 106416048 106416838 F_DKO_ABC_Rep2_peak_16341 0.001150799033833 0.92
chr11 106479651 106480528 F_DKO_ABC_Rep2_peak_16347 0.00176460633736 0.729
chr11 108098290 108099096 F_DKO_ABC_Rep2_peak_16467 0.001575853930853 -0.649
chr11 117475734 117476258 F_DKO_ABC_Rep2_peak_17032 0.013634938342967 0.592
chr11 118114647 118115184 F_DKO_ABC_Rep2_peak_17106 0.002653338239098 -0.648
chr12 8780936 8781626 F_DKO_ABC_Rep2_peak_17589 0.002099575177394 0.72
chr12 20614535 20615624 F_DKO_ABC_Rep2_peak_17875 0.007882585917854 -0.624
chr12 25172387 25173446 F_DKO_ABC_Rep2_peak_17973 0.000595796652602 0.702
chr12 34906591 34907770 F_DKO_ABC_Rep2_peak_18307 0.005311722428049 -0.635
chr12 36125883 36126728 F_DKO_ABC_Rep2_peak_18381 0.00299144416673 0.719
chr12 76486871 76487454 F_DKO_ABC_Rep2_peak_19206 0.005844442845529 -0.646
chr12 81853296 81854136 F_DKO_ABC_Rep2_peak_19550 0.000194326261379 0.902
chr12 82747108 82747632 F_DKO_ABC_Rep2_peak_19592 0.01011004922693 -0.881
chr12 91412862 91413492 F_DKO_ABC_Rep2_peak_19936 2.00308998357412E-05 1.022
chr12 91661033 91661910 F_DKO_ABC_Rep2_peak_19951 4.97877918969367E-05 0.724
chr12 91711606 91712408 F_DKO_ABC_Rep2_peak_19958 1.04380033403759E-06 0.929
chr12 91713387 91713997 F_DKO_ABC_Rep2_peak_19959 1.05662903001254E-06 1.179
chr12 109465386 109465946 F_DKO_ABC_Rep2_peak_20670 0.014126649863195 -0.595
chr12 112083160 112083872 F_DKO_ABC_Rep2_peak_20836 0.000572845566577 -0.734
chr12 113293600 113295273 F_DKO_ABC_Rep2_peak_20957 0.001152247019888 0.621
chr13 13425809 13426778 F_DKO_ABC_Rep2_peak_21462 0.001386801547765 0.744
chr13 21415032 21415871 F_DKO_ABC_Rep2_peak_21697 0.001311054119359 0.633
chr13 28191481 28192117 F_DKO_ABC_Rep2_peak_21926 0.029761887819712 -0.822
chr13 30704671 30705517 F_DKO_ABC_Rep2_peak_22049 0.002330875588757 0.652
chr13 30756005 30756386 F_DKO_ABC_Rep2_peak_22061 0.000733941272416 -0.756
chr13 40730555 40732076 F_DKO_ABC_Rep2_peak_22514 0.000890770600439 0.613
chr13 55867370 55868276 F_DKO_ABC_Rep2_peak_23449 7.90774808255572E-05 0.762
chr13 64240576 64241216 F_DKO_ABC_Rep2_peak_23704 0.002114137599733 0.657
chr13 73489767 73490529 F_DKO_ABC_Rep2_peak_23830 0.000557960506966 -0.625
chr13 83120347 83120902 F_DKO_ABC_Rep2_peak_24068 2.09684092735091E-06 1.107
chr13 95696810 95697323 F_DKO_ABC_Rep2_peak_24473 0.002031285588567 0.831
chr13 108404257 108404833 F_DKO_ABC_Rep2_peak_24970 0.00948508793521 0.604
chr1 88625279 88625779 F_DKO_ABC_Rep2_peak_2535 0.000218524047988 0.909
chr14 25617193 25617614 F_DKO_ABC_Rep2_peak_25997 0.026173592077761 0.691
chr1 92099424 92100076 F_DKO_ABC_Rep2_peak_2630 0.002452314074013 0.714
chr1 92678844 92679185 F_DKO_ABC_Rep2_peak_2655 4.44862094345195E-05 0.893
chr1 93554141 93554608 F_DKO_ABC_Rep2_peak_2705 0.003184766145265 0.672
chr1 97745860 97746796 F_DKO_ABC_Rep2_peak_2813 0.000594177188718 0.662
chr14 122035824 122036273 F_DKO_ABC_Rep2_peak_28689 0.003689708213095 -0.669
chr15 12034249 12034672 F_DKO_ABC_Rep2_peak_29091 0.000809550021894 0.629
chr15 57736147 57736486 F_DKO_ABC_Rep2_peak_29980 0.000136265054569 -0.879
chr15 68175652 68177091 F_DKO_ABC_Rep2_peak_30511 0.000360492342874 0.659
chr15 73494135 73494658 F_DKO_ABC_Rep2_peak_30607 0.012070443511707 -0.588
chr15 79335226 79335833 F_DKO_ABC_Rep2_peak_31082 0.002862792191861 0.718
chr16 17300842 17301307 F_DKO_ABC_Rep2_peak_33074 0.006208184608524 -0.599
chr16 38440341 38440935 F_DKO_ABC_Rep2_peak_34243 0.006992825458952 0.625
chr1 131759815 131760554 F_DKO_ABC_Rep2_peak_3461 0.007883125745439 0.684
chr16 52132622 52133667 F_DKO_ABC_Rep2_peak_34673 0.00333194787097 -0.593
chr16 76110088 76111046 F_DKO_ABC_Rep2_peak_35049 0.001571792132247 0.8
chr16 97194119 97195233 F_DKO_ABC_Rep2_peak_35742 1.88666554410468E-09 1.058
chr16 97203586 97204804 F_DKO_ABC_Rep2_peak_35743 2.22581517347105E-08 0.881
chr17 5742165 5742626 F_DKO_ABC_Rep2_peak_35937 2.63615077817355E-06 1.077
chr17 14827778 14828179 F_DKO_ABC_Rep2_peak_36269 0.000658305777409 0.831
chr17 25442517 25443683 F_DKO_ABC_Rep2_peak_36593 0.000221328289165 0.727
chr17 46966738 46967456 F_DKO_ABC_Rep2_peak_38042 0.010033317640599 -0.691
chr17 47225276 47226093 F_DKO_ABC_Rep2_peak_38064 0.0072897140409 0.628
chr18 38471412 38472007 F_DKO_ABC_Rep2_peak_40723 0.013220691834793 0.633
chr18 52485677 52486270 F_DKO_ABC_Rep2_peak_41007 0.028742326907028 -0.851
chr18 60272976 60273850 F_DKO_ABC_Rep2_peak_41269 5.02774358992975E-11 1.371
chr18 74910666 74911394 F_DKO_ABC_Rep2_peak_41933 0.00098931636512 0.66
chr18 75222002 75223339 F_DKO_ABC_Rep2_peak_41954 0.000776981431705 0.674
chr18 75410108 75410701 F_DKO_ABC_Rep2_peak_41979 0.004738307082828 -0.931
chr1 152020910 152021400 F_DKO_ABC_Rep2_peak_4212 0.000129870884225 0.715
chr1 152024931 152025790 F_DKO_ABC_Rep2_peak_4213 1.07384672294543E-21 1.492
chr1 24043050 24043300 F_DKO_ABC_Rep2_peak_423 0.000810193880703 0.676
chr19 3847120 3847862 F_DKO_ABC_Rep2_peak_42511 0.000110434497554 0.824
chr19 5068726 5069198 F_DKO_ABC_Rep2_peak_42637 0.004492158126909 0.673
chr19 7152939 7153651 F_DKO_ABC_Rep2_peak_42849 1.79676783786186E-06 1.039
chr19 36736355 36737234 F_DKO_ABC_Rep2_peak_44122 0.000668612187805 0.735
chr2 10343334 10344056 F_DKO_ABC_Rep2_peak_45547 1.55414753860685E-05 0.868
chr2 26082902 26083439 F_DKO_ABC_Rep2_peak_46115 0.010038155196607 0.602
chr2 37769795 37770136 F_DKO_ABC_Rep2_peak_46913 0.001962511412447 0.737
chr2 37981695 37982314 F_DKO_ABC_Rep2_peak_46920 0.013849760347479 -0.606
chr2 52177812 52178005 F_DKO_ABC_Rep2_peak_47301 0.015411960691336 -0.659
chr2 79137690 79138358 F_DKO_ABC_Rep2_peak_48236 0.002430051176341 0.632
chr2 118499081 118499900 F_DKO_ABC_Rep2_peak_49221 0.001268735458522 -0.617
chr2 119071464 119072996 F_DKO_ABC_Rep2_peak_49287 0.000338162161376 0.665
chr2 119175775 119176037 F_DKO_ABC_Rep2_peak_49293 1.36356659310582E-05 0.95
chr2 144128480 144128964 F_DKO_ABC_Rep2_peak_50158 8.16324924572476E-06 1.068
chr2 153313893 153314651 F_DKO_ABC_Rep2_peak_50553 0.017770797281134 -0.598
chr2 167138565 167139430 F_DKO_ABC_Rep2_peak_51369 0.001077302585808 -0.706
chr2 174509521 174510276 F_DKO_ABC_Rep2_peak_51810 0.000850453790475 -0.72
chr3 58592674 58593232 F_DKO_ABC_Rep2_peak_53188 2.5613898377993E-05 0.868
chr3 106003369 106004037 F_DKO_ABC_Rep2_peak_55023 0.003625550123085 0.628
chr3 121474539 121475220 F_DKO_ABC_Rep2_peak_55436 0.000634423611651 -0.614
chr3 123235860 123236396 F_DKO_ABC_Rep2_peak_55536 2.09138342205915E-06 1.048
chr3 129269893 129270628 F_DKO_ABC_Rep2_peak_55657 0.010649901216796 -0.636
chr3 136381584 136382067 F_DKO_ABC_Rep2_peak_55983 0.000645167692476 0.721
chr3 151748404 151748966 F_DKO_ABC_Rep2_peak_56462 0.003354806257924 0.665
chr3 153764182 153765574 F_DKO_ABC_Rep2_peak_56558 1.31000529796507E-05 0.955
chr4 19688100 19688776 F_DKO_ABC_Rep2_peak_57079 0.002077967095226 0.74
chr4 33029233 33029703 F_DKO_ABC_Rep2_peak_57307 1.76595390537734E-06 0.976
chr4 45502540 45502864 F_DKO_ABC_Rep2_peak_57743 0.001078178723313 0.908
chr4 57055392 57056220 F_DKO_ABC_Rep2_peak_58174 0.003162468470811 -0.717
chr1 181335412 181335823 F_DKO_ABC_Rep2_peak_5841 1.45444999071786E-07 1.187
chr4 95214979 95215880 F_DKO_ABC_Rep2_peak_58961 0.000339375038834 -0.626
chr4 129839899 129840525 F_DKO_ABC_Rep2_peak_60311 0.005035871661953 -0.635
chr4 134041489 134042245 F_DKO_ABC_Rep2_peak_60657 4.95230284311473E-05 0.964
chr4 136969027 136969704 F_DKO_ABC_Rep2_peak_60962 0.000675278436182 0.723
chr4 143127034 143127581 F_DKO_ABC_Rep2_peak_61334 0.00930506165225 -0.611
chr4 145150278 145151630 F_DKO_ABC_Rep2_peak_61372 0.00027905361167 -0.802
chr4 149487773 149488122 F_DKO_ABC_Rep2_peak_61599 0.000126806350362 0.982
chr4 152238726 152239604 F_DKO_ABC_Rep2_peak_61842 0.02243079877434 -0.618
chr5 33310975 33312519 F_DKO_ABC_Rep2_peak_62892 3.08695911388187E-05 0.872
chr5 41748062 41748947 F_DKO_ABC_Rep2_peak_63250 0.000528618559115 0.625
chr5 64500568 64501040 F_DKO_ABC_Rep2_peak_63607 0.002492063988997 -0.67
chr5 67393972 67394288 F_DKO_ABC_Rep2_peak_63862 0.000438616531755 -0.82
chr5 72752543 72753280 F_DKO_ABC_Rep2_peak_63963 0.000202457540436 -0.851
chr5 76524618 76525336 F_DKO_ABC_Rep2_peak_64136 0.004008207336929 0.592
chr5 76635559 76636163 F_DKO_ABC_Rep2_peak_64142 0.012990983916885 0.608
chr5 91517285 91518397 F_DKO_ABC_Rep2_peak_64317 0.000261438625585 0.658
chr5 103437765 103438059 F_DKO_ABC_Rep2_peak_64744 0.000216054726644 0.784
chr5 105114609 105115274 F_DKO_ABC_Rep2_peak_64836 0.001909176042823 -0.593
chr5 105839773 105840350 F_DKO_ABC_Rep2_peak_64909 0.00391099720449 0.628
chr5 115711506 115712640 F_DKO_ABC_Rep2_peak_65485 0.000820891131727 0.687
chr5 123773313 123773951 F_DKO_ABC_Rep2_peak_65984 0.005247109561596 -0.62
chr10 12993347 12994109 F_DKO_ABC_Rep2_peak_6734 0.001149952201918 0.598
chr6 6004737 6005131 F_DKO_ABC_Rep2_peak_67466 0.001742613777599 0.735
chr6 22010043 22010725 F_DKO_ABC_Rep2_peak_67754 0.000126473748293 0.887
chr6 27966820 27967530 F_DKO_ABC_Rep2_peak_67827 0.002758658564847 0.646
chr10 14017569 14019503 F_DKO_ABC_Rep2_peak_6808 0.00159401398503 -0.656
chr6 50416604 50417584 F_DKO_ABC_Rep2_peak_68712 2.12366922072164E-08 1.02
chr6 69900239 69900645 F_DKO_ABC_Rep2_peak_69368 0.008352633060351 -0.587
chr6 94508757 94509976 F_DKO_ABC_Rep2_peak_70235 0.004055283234164 -0.717
chr6 114967569 114967907 F_DKO_ABC_Rep2_peak_70881 0.005778224871054 0.659
chr6 115021039 115021831 F_DKO_ABC_Rep2_peak_70893 0.000335809389311 0.865
chr6 127270647 127271123 F_DKO_ABC_Rep2_peak_71532 0.000464655620578 0.698
chr6 134059106 134059977 F_DKO_ABC_Rep2_peak_71832 7.38204088408687E-05 0.79
chr6 137565499 137566436 F_DKO_ABC_Rep2_peak_72062 2.15479235077663E-05 -0.993
chr6 145677516 145678181 F_DKO_ABC_Rep2_peak_72329 0.004037733335036 0.653
chr7 3421812 3422892 F_DKO_ABC_Rep2_peak_72581 7.96252839133069E-05 1.01
chr7 4532117 4532707 F_DKO_ABC_Rep2_peak_72653 0.000315933585337 0.683
chr7 30837345 30837574 F_DKO_ABC_Rep2_peak_73608 0.001163538064371 0.657
chr7 53667984 53668965 F_DKO_ABC_Rep2_peak_74304 1.75237507175428E-05 0.905
chr7 75641633 75642640 F_DKO_ABC_Rep2_peak_74768 0.00026690701685 -0.79
chr7 76471369 76472040 F_DKO_ABC_Rep2_peak_74821 0.010233343181868 -0.813
chr7 89556615 89557298 F_DKO_ABC_Rep2_peak_75297 5.35751677641509E-05 -1.259
chr7 99254935 99255831 F_DKO_ABC_Rep2_peak_75618 0.001468737632259 0.613
chr7 118484021 118484463 F_DKO_ABC_Rep2_peak_76535 0.000394039619459 0.774
chr10 41827789 41828217 F_DKO_ABC_Rep2_peak_7725 0.00211454223538 -0.757
chr7 137609695 137610262 F_DKO_ABC_Rep2_peak_77331 0.006737178360372 -0.666
chr8 8973213 8973991 F_DKO_ABC_Rep2_peak_77803 0.027336656194721 -0.596
chr8 10006241 10007584 F_DKO_ABC_Rep2_peak_77816 6.73714419376064E-05 0.694
chr8 25699451 25700059 F_DKO_ABC_Rep2_peak_78286 0.000150890227301 0.875
chr8 25948524 25949521 F_DKO_ABC_Rep2_peak_78303 0.001441077493775 0.594
chr10 43898177 43898559 F_DKO_ABC_Rep2_peak_7881 0.018854661501787 -0.614
chr8 54986933 54987558 F_DKO_ABC_Rep2_peak_78898 1.88128882856951E-06 1.18
chr8 79273869 79274216 F_DKO_ABC_Rep2_peak_79550 0.000319125512243 0.882
chr10 46108570 46109354 F_DKO_ABC_Rep2_peak_8001 4.43854737630832E-05 0.803
chr8 90841398 90842162 F_DKO_ABC_Rep2_peak_80094 0.001664766008845 0.619
chr10 51393389 51394166 F_DKO_ABC_Rep2_peak_8031 4.36061714176561E-07 0.862
chr8 122065134 122065614 F_DKO_ABC_Rep2_peak_81258 8.3937509685934E-05 1.014
chr9 23378770 23379471 F_DKO_ABC_Rep2_peak_82376 0.002281268730201 0.652
chr9 59271408 59272078 F_DKO_ABC_Rep2_peak_83621 2.13211230349421E-06 0.974
chr9 63718132 63718617 F_DKO_ABC_Rep2_peak_83887 0.000184377546136 -0.727
chr9 76722637 76723537 F_DKO_ABC_Rep2_peak_84531 0.000306268331416 0.696
chr10 61273116 61273600 F_DKO_ABC_Rep2_peak_8463 6.65523132743693E-05 0.951
chr9 79685924 79686674 F_DKO_ABC_Rep2_peak_84645 0.002427672745582 0.933
chr9 92384115 92384970 F_DKO_ABC_Rep2_peak_85015 0.000253223581581 0.633
chr9 103739954 103740782 F_DKO_ABC_Rep2_peak_85375 4.95802493713262E-05 -0.79
chr9 119254381 119255507 F_DKO_ABC_Rep2_peak_86091 0.002328696904807 0.594
chrX 164851419 164851843 F_DKO_ABC_Rep2_peak_88532 0.016201652345184 0.591
chrX 166439837 166441208 F_DKO_ABC_Rep2_peak_88560 1.33015915154003E-07 0.777
chrX 166660791 166662137 F_DKO_ABC_Rep2_peak_88575 1.42272081405504E-09 0.99
chrX 167049061 167050684 F_DKO_ABC_Rep2_peak_88593 7.64888821573025E-11 1.073
chrX 167104271 167104488 F_DKO_ABC_Rep2_peak_88602 0.000180519888023 0.955
chrX 167105487 167106562 F_DKO_ABC_Rep2_peak_88603 3.22115368153191E-09 0.943
chrX 167119012 167119919 F_DKO_ABC_Rep2_peak_88608 4.33399694384728E-08 0.753
chrX 167210033 167210954 F_DKO_ABC_Rep2_peak_88627 1.74842723791854E-09 0.964
chrX 167339665 167340662 F_DKO_ABC_Rep2_peak_88644 2.206386089322E-09 1.109
chrX 169127911 169128414 F_DKO_ABC_Rep2_peak_88688 0.000157208825829 0.968
chrX 169299408 169300114 F_DKO_ABC_Rep2_peak_88699 0.00179970465172 0.696
chr1 40061318 40061769 F_DKO_ABC_Rep2_peak_928 0.001824096416642 0.689
chr10 86468518 86469593 F_DKO_ABC_Rep2_peak_9780 0.000176990205923 0.701
chr10 93190740 93191483 F_DKO_ABC_Rep2_peak_9964 0.007355710816624 -0.607
chr11 17199040 17199770 F_DKO_FoB_Rep1_peak_10159 0.000253153003334 -0.93
chr11 42811310 42811957 F_DKO_FoB_Rep1_peak_10812 1.37655284738985E-13 1.567
chr1 55212864 55213105 F_DKO_FoB_Rep1_peak_1113 0.001021672570415 -0.73
chr11 50473717 50474490 F_DKO_FoB_Rep1_peak_11189 0.006791873373285 -0.655
chr11 51833287 51834385 F_DKO_FoB_Rep1_peak_11237 0.000888214677472 0.811
chr11 52314077 52314822 F_DKO_FoB_Rep1_peak_11282 0.002661268576616 -0.661
chr11 53626734 53627458 F_DKO_FoB_Rep1_peak_11322 0.000669564382352 0.762
chr11 57727027 57727881 F_DKO_FoB_Rep1_peak_11488 0.001523144757187 -0.675
chr11 72986697 72987813 F_DKO_FoB_Rep1_peak_12141 4.79146950777146E-06 -0.828
chr11 73037650 73038187 F_DKO_FoB_Rep1_peak_12150 8.13229182219035E-06 1.017
chr11 88493709 88494204 F_DKO_FoB_Rep1_peak_13001 3.90344623806752E-05 -1.153
chr11 100904555 100905539 F_DKO_FoB_Rep1_peak_13578 0.000971090400405 0.603
chr11 105419907 105421218 F_DKO_FoB_Rep1_peak_13862 0.000574477367105 1.031
chr11 106564111 106564742 F_DKO_FoB_Rep1_peak_13936 0.00442084862315 -0.618
chr11 106679811 106680548 F_DKO_FoB_Rep1_peak_13946 5.43329022424062E-05 0.828
chr11 107298658 107300105 F_DKO_FoB_Rep1_peak_13999 0.000295195121088 0.716
chr1 65234777 65235370 F_DKO_FoB_Rep1_peak_1442 0.005864766770056 -0.715
chr12 16191808 16192295 F_DKO_FoB_Rep1_peak_15144 0.048138178234526 -0.618
chr12 54326524 54327762 F_DKO_FoB_Rep1_peak_15928 1.53668883614876E-05 0.904
chr12 56695358 56695973 F_DKO_FoB_Rep1_peak_16024 0.000172087182188 0.871
chr12 59189436 59189867 F_DKO_FoB_Rep1_peak_16050 0.000289428226739 0.988
chr12 69970832 69971533 F_DKO_FoB_Rep1_peak_16163 0.002499464559741 -0.693
chr12 80041530 80042237 F_DKO_FoB_Rep1_peak_16590 8.02434808122475E-05 -0.777
chr1 79848448 79849201 F_DKO_FoB_Rep1_peak_1716 0.001478641072431 -0.633
chr12 104271882 104272622 F_DKO_FoB_Rep1_peak_17463 0.00023609098118 0.641
chr12 104906494 104907336 F_DKO_FoB_Rep1_peak_17477 0.014173923205354 -0.622
chr12 105583541 105583932 F_DKO_FoB_Rep1_peak_17500 0.009222447970756 0.658
chr12 105967833 105968456 F_DKO_FoB_Rep1_peak_17527 0.002913988460288 0.592
chr12 113285226 113287222 F_DKO_FoB_Rep1_peak_17842 1.26416532434686E-06 1.086
chr13 11958640 11959909 F_DKO_FoB_Rep1_peak_18210 0.005471016438234 -0.67
chr13 12033704 12034415 F_DKO_FoB_Rep1_peak_18213 0.000255109836094 -0.638
chr13 12106061 12107232 F_DKO_FoB_Rep1_peak_18219 1.05743851682697E-06 -1
chr13 29737651 29738563 F_DKO_FoB_Rep1_peak_18727 0.006943785599206 -0.601
chr13 30000967 30001224 F_DKO_FoB_Rep1_peak_18748 0.009054098254813 -0.736
chr13 43295276 43296210 F_DKO_FoB_Rep1_peak_19296 0.000602801849189 -0.779
chr13 46344942 46345387 F_DKO_FoB_Rep1_peak_19509 0.003847580851156 -0.625
chr13 46690639 46691445 F_DKO_FoB_Rep1_peak_19520 0.00052337099909 -0.69
chr13 51070235 51070804 F_DKO_FoB_Rep1_peak_19635 0.000908732548692 0.645
chr13 51763338 51763612 F_DKO_FoB_Rep1_peak_19686 2.45913072749799E-05 -0.88
chr13 56178253 56179061 F_DKO_FoB_Rep1_peak_19966 0.006955190013142 -0.618
chr13 61937636 61938434 F_DKO_FoB_Rep1_peak_20063 0.001562563659414 0.768
chr13 76140859 76141992 F_DKO_FoB_Rep1_peak_20354 4.93950194607574E-05 0.686
chr13 82899580 82900217 F_DKO_FoB_Rep1_peak_20448 0.006418466794838 -0.622
chr13 83041489 83042205 F_DKO_FoB_Rep1_peak_20459 0.006667936899683 -0.652
chr13 84185570 84186333 F_DKO_FoB_Rep1_peak_20528 0.002208448754081 -0.641
chr13 91202542 91203283 F_DKO_FoB_Rep1_peak_20615 0.003564334731194 -0.621
chr13 100588666 100589233 F_DKO_FoB_Rep1_peak_20955 0.028702596238162 0.852
chr13 100593961 100594655 F_DKO_FoB_Rep1_peak_20956 0.002446460563023 -1.391
chr13 113120002 113121032 F_DKO_FoB_Rep1_peak_21417 0.000337142053881 0.634
chr14 7838234 7839364 F_DKO_FoB_Rep1_peak_21620 0.00026168573377 0.687
chr1 91193092 91193848 F_DKO_FoB_Rep1_peak_2167 0.002312252010198 -0.593
chr1 91220004 91220696 F_DKO_FoB_Rep1_peak_2170 0.002452890337292 -0.698
chr14 25593343 25594466 F_DKO_FoB_Rep1_peak_22038 0.004028542058338 -0.621
chr1 92538890 92539421 F_DKO_FoB_Rep1_peak_2217 0.000157086640806 0.772
chr14 57833582 57834604 F_DKO_FoB_Rep1_peak_22845 0.001480675703281 0.801
chr14 59415649 59416536 F_DKO_FoB_Rep1_peak_22874 8.01762722640075E-08 1.051
chr14 65758439 65759428 F_DKO_FoB_Rep1_peak_23170 0.001067155402074 -0.712
chr14 75192488 75193300 F_DKO_FoB_Rep1_peak_23509 0.000210328848921 0.652
chr14 76582425 76582924 F_DKO_FoB_Rep1_peak_23562 0.004080209141245 -0.81
chr1 105274622 105275444 F_DKO_FoB_Rep1_peak_2380 8.24584532015911E-06 -1.319
chr14 101711357 101711900 F_DKO_FoB_Rep1_peak_23827 0.000116201281306 0.77
chr15 9528004 9528699 F_DKO_FoB_Rep1_peak_24462 0.002934252654902 -0.857
chr15 25816747 25817750 F_DKO_FoB_Rep1_peak_24651 0.034070565939381 -0.636
chr15 32048712 32049473 F_DKO_FoB_Rep1_peak_24814 0.035162969501099 -0.588
chr15 36934909 36935169 F_DKO_FoB_Rep1_peak_24980 0.010658146344353 -0.65
chr15 73110016 73110849 F_DKO_FoB_Rep1_peak_25780 1.60904629429727E-05 0.838
chr15 73717211 73717596 F_DKO_FoB_Rep1_peak_25834 0.005438719049008 -0.625
chr1 121276802 121278135 F_DKO_FoB_Rep1_peak_2601 6.94927268222938E-09 1.173
chr15 80531014 80531689 F_DKO_FoB_Rep1_peak_26281 0.000871458280429 -0.716
chr15 86130582 86131040 F_DKO_FoB_Rep1_peak_26678 0.004096559345695 0.796
chr1 128710956 128711558 F_DKO_FoB_Rep1_peak_2766 0.002040062848786 -0.752
chr16 32632234 32632859 F_DKO_FoB_Rep1_peak_28604 0.026950267465076 -0.632
chr16 40754491 40755826 F_DKO_FoB_Rep1_peak_28916 6.82372469134301E-05 1.038
chr16 43382898 43383732 F_DKO_FoB_Rep1_peak_28938 0.002583259561878 0.606
chr16 43463754 43464815 F_DKO_FoB_Rep1_peak_28948 0.00012026901702 0.749
chr1 132101856 132102555 F_DKO_FoB_Rep1_peak_2941 0.000341429096075 0.733
chr1 133073307 133073837 F_DKO_FoB_Rep1_peak_3001 0.002534524934373 -0.692
chr16 97170239 97170914 F_DKO_FoB_Rep1_peak_30147 7.13171935556611E-08 1.234
chr17 4881405 4882331 F_DKO_FoB_Rep1_peak_30239 0.00126610246335 -0.635
chr17 5884822 5885904 F_DKO_FoB_Rep1_peak_30348 0.003956363433009 -0.606
chr17 32895160 32895854 F_DKO_FoB_Rep1_peak_31490 0.005672678483116 0.599
chr17 47204293 47205628 F_DKO_FoB_Rep1_peak_32199 0.000169137664493 0.82
chr1 136830883 136831688 F_DKO_FoB_Rep1_peak_3221 0.000902033773551 0.821
chr17 56309454 56310184 F_DKO_FoB_Rep1_peak_32543 0.002107240781682 -0.742
chr17 57135590 57136375 F_DKO_FoB_Rep1_peak_32618 6.81540368823414E-05 1.107
chr17 86527099 86527809 F_DKO_FoB_Rep1_peak_33480 0.000448369023072 -0.651
chr17 87745854 87746958 F_DKO_FoB_Rep1_peak_33561 6.15437265005775E-06 0.757
chr18 14762433 14763143 F_DKO_FoB_Rep1_peak_33937 0.009983443013654 -0.655
chr18 20956776 20957919 F_DKO_FoB_Rep1_peak_33991 0.000300305212261 0.635
chr18 69399931 69400881 F_DKO_FoB_Rep1_peak_35382 0.010609039964929 -0.902
chr18 74287845 74288631 F_DKO_FoB_Rep1_peak_35483 3.03506689411084E-16 1.324
chr18 77456499 77456916 F_DKO_FoB_Rep1_peak_35607 1.67076916111689E-05 0.98
chr1 155039028 155039667 F_DKO_FoB_Rep1_peak_3698 6.42530338179909E-05 -0.742
chr19 31374896 31375861 F_DKO_FoB_Rep1_peak_37104 0.000471799658157 -0.846
chr19 35875192 35876099 F_DKO_FoB_Rep1_peak_37331 7.99827559576193E-05 1.077
chr1 155412727 155413045 F_DKO_FoB_Rep1_peak_3735 0.001648577999211 -0.634
chr2 17064990 17066073 F_DKO_FoB_Rep1_peak_38758 7.22627980609395E-08 0.974
chr2 17214635 17216025 F_DKO_FoB_Rep1_peak_38760 0.003632990690005 0.706
chr1 160304890 160305347 F_DKO_FoB_Rep1_peak_3912 0.001440649149301 -0.767
chr2 38822913 38824517 F_DKO_FoB_Rep1_peak_39777 0.001999671418769 -0.635
chr2 52175080 52175264 F_DKO_FoB_Rep1_peak_40038 0.013980656114036 -0.642
chr1 161804353 161805104 F_DKO_FoB_Rep1_peak_4006 0.009460439664142 -0.806
chr2 65378818 65379293 F_DKO_FoB_Rep1_peak_40362 0.026294480996624 -0.588
chr2 71941106 71941869 F_DKO_FoB_Rep1_peak_40551 0.001468918957371 -0.622
chr2 83739627 83740154 F_DKO_FoB_Rep1_peak_40828 0.00839730573885 -0.681
chr2 92599541 92600649 F_DKO_FoB_Rep1_peak_41079 0.000371287452467 0.847
chr2 92691306 92691947 F_DKO_FoB_Rep1_peak_41094 7.4633709731484E-05 0.873
chr2 118295295 118295972 F_DKO_FoB_Rep1_peak_41610 0.000237584016409 -0.647
chr2 139445358 139446178 F_DKO_FoB_Rep1_peak_42340 0.00010588009569 0.605
chr1 167242034 167242755 F_DKO_FoB_Rep1_peak_4255 0.000186653270488 0.635
chr2 163102765 163103856 F_DKO_FoB_Rep1_peak_43058 8.5070565522925E-07 0.732
chr2 178553607 178554261 F_DKO_FoB_Rep1_peak_43812 1.4554842293936E-05 -0.836
chr2 179722618 179723578 F_DKO_FoB_Rep1_peak_43823 4.51611049588314E-05 0.596
chr3 14876494 14876970 F_DKO_FoB_Rep1_peak_44142 0.031432998214118 -0.611
chr3 14989668 14990300 F_DKO_FoB_Rep1_peak_44151 0.001311508295236 -0.748
chr3 19239727 19240362 F_DKO_FoB_Rep1_peak_44204 0.00334494507205 -0.814
chr3 30929633 30930205 F_DKO_FoB_Rep1_peak_44383 0.013345536743892 0.617
chr3 32621577 32622332 F_DKO_FoB_Rep1_peak_44420 0.000520613643811 0.752
chr3 59157138 59157374 F_DKO_FoB_Rep1_peak_44926 0.005421690447833 -0.64
chr3 84865629 84866400 F_DKO_FoB_Rep1_peak_45459 2.8354644981739E-05 0.884
chr3 106544572 106545096 F_DKO_FoB_Rep1_peak_46464 6.22807293760048E-05 -1.078
chr3 123173733 123174894 F_DKO_FoB_Rep1_peak_46873 3.10434354988635E-05 0.707
chr3 123179115 123179683 F_DKO_FoB_Rep1_peak_46874 3.30591956348098E-08 1.138
chr3 130803624 130804720 F_DKO_FoB_Rep1_peak_47052 0.011264453301236 -0.742
chr3 137887976 137888962 F_DKO_FoB_Rep1_peak_47332 0.000511510570781 0.808
chr3 138016538 138017457 F_DKO_FoB_Rep1_peak_47348 0.003383869694813 -0.896
chr3 142696396 142696959 F_DKO_FoB_Rep1_peak_47453 0.001861427297454 -0.587
chr3 152855993 152856621 F_DKO_FoB_Rep1_peak_47730 0.004195655466851 -0.74
chr3 157634263 157634997 F_DKO_FoB_Rep1_peak_47801 0.008997806000329 -0.698
chr4 33996214 33997001 F_DKO_FoB_Rep1_peak_48431 0.00893388780676 0.617
chr4 59753461 59753978 F_DKO_FoB_Rep1_peak_49269 0.009015463916972 0.618
chr4 131392411 131392869 F_DKO_FoB_Rep1_peak_50980 8.4571323550079E-05 0.903
chr4 134058254 134059169 F_DKO_FoB_Rep1_peak_51201 1.39286511901403E-05 0.937
chr4 139131690 139132587 F_DKO_FoB_Rep1_peak_51563 7.98183195198876E-10 1.532
chr4 141638872 141639694 F_DKO_FoB_Rep1_peak_51714 6.79364555066693E-07 1.003
chr1 189761555 189762337 F_DKO_FoB_Rep1_peak_5209 1.13327964679116E-05 0.923
chr4 150488147 150488669 F_DKO_FoB_Rep1_peak_52156 5.93974588927739E-06 -0.99
chr1 191644139 191644764 F_DKO_FoB_Rep1_peak_5317 0.008477748014352 -0.615
chr5 37312660 37313815 F_DKO_FoB_Rep1_peak_53283 0.000162573663536 0.717
chr5 64346279 64346855 F_DKO_FoB_Rep1_peak_53632 9.30382057083445E-08 -1.06
chr5 103592890 103593205 F_DKO_FoB_Rep1_peak_54624 4.89971249765866E-05 0.979
chr5 104357752 104359136 F_DKO_FoB_Rep1_peak_54678 0.014631363187895 -0.6
chr5 106885462 106886007 F_DKO_FoB_Rep1_peak_54782 0.004602001102634 -0.673
chr5 107753561 107754268 F_DKO_FoB_Rep1_peak_54843 0.003722778785788 -0.757
chr5 115290029 115290713 F_DKO_FoB_Rep1_peak_55204 9.30238079099654E-05 0.67
chr5 118563816 118563982 F_DKO_FoB_Rep1_peak_55330 0.000970386492904 -0.734
chr5 118652712 118653048 F_DKO_FoB_Rep1_peak_55348 4.5489430300742E-05 -1.043
chr5 120653047 120653411 F_DKO_FoB_Rep1_peak_55408 0.019937409201111 -0.605
chr5 125147093 125147788 F_DKO_FoB_Rep1_peak_55784 0.000146629448726 0.842
chr5 134511914 134512786 F_DKO_FoB_Rep1_peak_55963 0.000325439949511 0.621
chr5 149118056 149119902 F_DKO_FoB_Rep1_peak_56807 2.12229152808102E-06 0.807
chr6 8504022 8504202 F_DKO_FoB_Rep1_peak_57025 0.00883029000775 -0.589
chr6 12497785 12498678 F_DKO_FoB_Rep1_peak_57077 2.0936938113072E-10 1.527
chr6 12862757 12864363 F_DKO_FoB_Rep1_peak_57083 5.85626116620091E-09 1.156
chr6 17963549 17964211 F_DKO_FoB_Rep1_peak_57224 6.66981736520579E-08 1.23
chr6 24237729 24238867 F_DKO_FoB_Rep1_peak_57263 0.000223179768661 0.991
chr6 30286379 30287246 F_DKO_FoB_Rep1_peak_57421 0.002231035819964 -0.727
chr6 51178016 51178951 F_DKO_FoB_Rep1_peak_58005 1.07664779870392E-08 0.894
chr10 17919879 17920446 F_DKO_FoB_Rep1_peak_5835 0.048898141641183 -0.611
chr6 69431959 69432795 F_DKO_FoB_Rep1_peak_58470 0.00465790688105 -0.722
chr10 18923201 18923804 F_DKO_FoB_Rep1_peak_5873 0.03173352636985 -0.63
chr6 83480333 83480646 F_DKO_FoB_Rep1_peak_58787 0.008907874635636 -0.594
chr6 86547359 86548374 F_DKO_FoB_Rep1_peak_58882 9.06271578636532E-05 0.7
chr6 88736746 88737437 F_DKO_FoB_Rep1_peak_59039 0.001827052333434 -0.741
chr6 88936570 88937115 F_DKO_FoB_Rep1_peak_59061 0.003432382357597 -0.589
chr6 114932955 114933387 F_DKO_FoB_Rep1_peak_59750 4.32866377776032E-06 0.814
chr10 20281322 20282140 F_DKO_FoB_Rep1_peak_5989 0.000267848071657 -0.821
chr6 125506213 125506749 F_DKO_FoB_Rep1_peak_60254 6.0465783103414E-05 -0.983
chr10 21083096 21083844 F_DKO_FoB_Rep1_peak_6028 0.007569121439765 -0.643
chr6 137541113 137541927 F_DKO_FoB_Rep1_peak_60745 0.000863417160102 -0.63
chr6 148409651 148410623 F_DKO_FoB_Rep1_peak_61084 0.000279500365305 0.688
chr6 149260658 149261256 F_DKO_FoB_Rep1_peak_61139 1.65397520193943E-08 1.482
chr7 24570960 24571523 F_DKO_FoB_Rep1_peak_61696 0.000236707620266 -0.956
chr7 25209449 25209763 F_DKO_FoB_Rep1_peak_61753 0.014771567751516 -0.602
chr7 76473721 76474763 F_DKO_FoB_Rep1_peak_63082 0.013311997243317 -0.645
chr10 37322330 37322846 F_DKO_FoB_Rep1_peak_6344 7.7967248422687E-06 -0.912
chr7 89835448 89836011 F_DKO_FoB_Rep1_peak_63479 0.001656360034306 -0.73
chr7 98586074 98586881 F_DKO_FoB_Rep1_peak_63689 0.000104141362005 -0.791
chr7 101466136 101467107 F_DKO_FoB_Rep1_peak_63891 6.40527612927365E-06 -0.795
chr7 101471188 101471805 F_DKO_FoB_Rep1_peak_63892 0.001940582687562 -0.662
chr7 107695485 107696175 F_DKO_FoB_Rep1_peak_64110 0.002540507617491 0.597
chr7 109900718 109901520 F_DKO_FoB_Rep1_peak_64147 4.36026081860966E-05 -0.592
chr7 132713240 132714458 F_DKO_FoB_Rep1_peak_65135 0.000557642344841 -0.975
chr8 14941018 14941653 F_DKO_FoB_Rep1_peak_65762 7.13869888532151E-05 -0.821
chr8 25078699 25079160 F_DKO_FoB_Rep1_peak_65936 0.005404435079518 -0.647
chr8 25950946 25951359 F_DKO_FoB_Rep1_peak_65997 0.001706818068009 0.654
chr8 39618722 39619194 F_DKO_FoB_Rep1_peak_66268 0.017412045829402 -0.771
chr10 43745718 43746346 F_DKO_FoB_Rep1_peak_6650 0.000819647345471 -0.607
chr8 60956672 60957592 F_DKO_FoB_Rep1_peak_66544 0.001782561075956 -0.625
chr1 38597492 38598011 F_DKO_FoB_Rep1_peak_667 0.005372772221732 -0.638
chr10 44347256 44347927 F_DKO_FoB_Rep1_peak_6701 0.000892194876155 -0.712
chr8 94076403 94077550 F_DKO_FoB_Rep1_peak_67548 6.11161056025221E-05 0.719
chr8 106761499 106762595 F_DKO_FoB_Rep1_peak_67858 0.000324872868154 0.818
chr8 110703197 110703993 F_DKO_FoB_Rep1_peak_67963 0.000806023742795 0.754
chr8 120215359 120215871 F_DKO_FoB_Rep1_peak_68312 0.000220345192719 0.717
chr8 120216795 120217309 F_DKO_FoB_Rep1_peak_68313 0.000106782500308 0.862
chr8 123953667 123954888 F_DKO_FoB_Rep1_peak_68597 4.47017284184935E-05 -0.646
chr9 7831748 7831980 F_DKO_FoB_Rep1_peak_68964 0.000324144776301 0.842
chr9 13556567 13557187 F_DKO_FoB_Rep1_peak_69026 0.000169856191768 -0.903
chr9 15669923 15670841 F_DKO_FoB_Rep1_peak_69150 0.017865732251919 0.636
chr10 57001119 57001933 F_DKO_FoB_Rep1_peak_6916 0.006896755748746 -0.767
chr10 57040003 57040828 F_DKO_FoB_Rep1_peak_6918 7.4776646175229E-05 -1.31
chr9 41080900 41081305 F_DKO_FoB_Rep1_peak_69685 0.001697031116179 -0.677
chr9 44888121 44888663 F_DKO_FoB_Rep1_peak_69874 0.005397209177168 -0.591
chr10 59607933 59608924 F_DKO_FoB_Rep1_peak_7018 0.00081263072685 0.602
chr9 70829939 70830416 F_DKO_FoB_Rep1_peak_70899 0.003249193103382 0.632
chr9 75098767 75099341 F_DKO_FoB_Rep1_peak_71061 8.92899107368899E-07 1.073
chr9 75532986 75533633 F_DKO_FoB_Rep1_peak_71089 4.22167360051967E-05 -1.136
chr9 76318286 76318792 F_DKO_FoB_Rep1_peak_71115 2.73613073505769E-05 -1.165
chr9 90026503 90027414 F_DKO_FoB_Rep1_peak_71483 0.001002053658913 0.757
chr9 103646415 103647094 F_DKO_FoB_Rep1_peak_71815 2.17063709863585E-05 -0.959
chr9 103653964 103654597 F_DKO_FoB_Rep1_peak_71818 0.000547495923487 -0.662
chr9 103690122 103690894 F_DKO_FoB_Rep1_peak_71821 0.001254889148795 -0.909
chr9 103696848 103697554 F_DKO_FoB_Rep1_peak_71822 0.001688066011644 -0.809
chr9 111086831 111087532 F_DKO_FoB_Rep1_peak_72157 0.000194260805418 0.795
chr9 115043963 115045191 F_DKO_FoB_Rep1_peak_72264 0.000772277495263 -0.75
chr10 62781631 62782382 F_DKO_FoB_Rep1_peak_7233 0.002204122483936 -0.655
chr9 116223488 116223717 F_DKO_FoB_Rep1_peak_72363 0.012430835870258 -0.612
chr9 121937101 121938369 F_DKO_FoB_Rep1_peak_72582 0.002462599745024 -0.688
chrX 113992675 113993627 F_DKO_FoB_Rep1_peak_74030 0.023118077234225 -0.733
chrX 166717747 166718599 F_DKO_FoB_Rep1_peak_74546 8.77844434883043E-08 0.82
chrX 167091746 167092556 F_DKO_FoB_Rep1_peak_74565 1.01873983113503E-05 0.644
chrX 167107413 167107869 F_DKO_FoB_Rep1_peak_74570 0.005805322134974 0.73
chrX 167108381 167108848 F_DKO_FoB_Rep1_peak_74571 0.00252244237068 0.621
chrX 167145626 167146288 F_DKO_FoB_Rep1_peak_74577 0.000109764536594 0.817
chrX 167182484 167182719 F_DKO_FoB_Rep1_peak_74584 0.010890797147912 0.681
chrX 167201255 167201889 F_DKO_FoB_Rep1_peak_74587 1.89236617444209E-07 1.008
chrX 167226597 167227569 F_DKO_FoB_Rep1_peak_74591 7.89422641727658E-05 0.665
chrX 167233254 167233851 F_DKO_FoB_Rep1_peak_74594 0.000251162340912 0.743
chrX 168328581 168329227 F_DKO_FoB_Rep1_peak_74624 0.002246703732665 0.665
chrX 168672325 168674482 F_DKO_FoB_Rep1_peak_74634 0.000107394804563 0.645
chrX 169034318 169034956 F_DKO_FoB_Rep1_peak_74641 0.000631841143797 0.625
chrX 169109832 169110543 F_DKO_FoB_Rep1_peak_74647 3.86913027277102E-06 0.771
chrX 169879351 169881466 F_DKO_FoB_Rep1_peak_74671 0.002584926356127 0.598
chrY 90744078 90745031 F_DKO_FoB_Rep1_peak_74701 0.00386170366506 0.641
chrY 90803360 90803678 F_DKO_FoB_Rep1_peak_74709 0.000519499568343 0.874
chr10 75709995 75710674 F_DKO_FoB_Rep1_peak_7621 0.000383318096726 -0.628
chr10 75819706 75820287 F_DKO_FoB_Rep1_peak_7630 8.8135338185785E-06 1.022
chr10 93547685 93548528 F_DKO_FoB_Rep1_peak_8469 1.28940194341645E-07 1.164
chr10 94865269 94865483 F_DKO_FoB_Rep1_peak_8556 9.63106339681105E-05 0.928
chr10 95349101 95349857 F_DKO_FoB_Rep1_peak_8604 0.008460185622766 0.618
chr10 95721989 95722790 F_DKO_FoB_Rep1_peak_8637 0.00053295256062 -0.645
chr10 118472922 118473122 F_DKO_FoB_Rep1_peak_9269 1.29817822540486E-06 -1.157
chr10 121454066 121454526 F_DKO_FoB_Rep1_peak_9387 0.000175954625746 0.903
chr10 126434927 126435486 F_DKO_FoB_Rep1_peak_9480 1.7867941853228E-05 -1.084
chr11 9048360 9049168 F_DKO_FoB_Rep2_peak_10084 2.88549844927319E-06 0.758
chr11 54192300 54192798 F_DKO_FoB_Rep2_peak_11460 0.00018531622816 0.958
chr11 54826696 54827364 F_DKO_FoB_Rep2_peak_11507 0.001146381178217 -0.619
chr11 67054855 67055484 F_DKO_FoB_Rep2_peak_11903 6.07417290218373E-06 0.843
chr11 67390283 67391309 F_DKO_FoB_Rep2_peak_11918 1.68310629696572E-05 0.861
chr11 72558101 72558750 F_DKO_FoB_Rep2_peak_12232 0.031135509114856 0.665
chr11 74442335 74444273 F_DKO_FoB_Rep2_peak_12296 8.01089357545527E-05 0.82
chr11 87240179 87241495 F_DKO_FoB_Rep2_peak_13064 0.014668975701853 -0.586
chr11 96199640 96200416 F_DKO_FoB_Rep2_peak_13394 0.000961056716627 0.778
chr11 104622266 104623068 F_DKO_FoB_Rep2_peak_14064 0.002142247736908 0.718
chr11 105028876 105030635 F_DKO_FoB_Rep2_peak_14081 2.44065192640903E-06 0.959
chr1 64614966 64615326 F_DKO_FoB_Rep2_peak_1433 0.002424753202954 0.723
chr11 115634229 115634611 F_DKO_FoB_Rep2_peak_14586 0.00601425882148 0.614
chr11 120048108 120048485 F_DKO_FoB_Rep2_peak_14991 0.000506177263926 0.894
chr12 9897979 9898588 F_DKO_FoB_Rep2_peak_15293 0.008743739268162 -0.748
chr12 30517948 30519477 F_DKO_FoB_Rep2_peak_15688 0.001816638442572 0.664
chr12 30555202 30555805 F_DKO_FoB_Rep2_peak_15689 0.000226175149908 0.75
chr12 36013113 36014093 F_DKO_FoB_Rep2_peak_15940 0.009380403412372 0.596
chr12 56525105 56525752 F_DKO_FoB_Rep2_peak_16261 9.61599872067041E-05 0.894
chr12 69544368 69546028 F_DKO_FoB_Rep2_peak_16371 2.35704403147894E-05 0.694
chr12 82743992 82745217 F_DKO_FoB_Rep2_peak_16981 0.019201405293552 -0.65
chr12 84130051 84130405 F_DKO_FoB_Rep2_peak_17023 0.00851852086946 0.793
chr12 86280987 86281748 F_DKO_FoB_Rep2_peak_17190 0.001828895965394 -0.662
chr12 111828165 111828748 F_DKO_FoB_Rep2_peak_17996 0.00630640315003 0.586
chr12 113277423 113278240 F_DKO_FoB_Rep2_peak_18131 0.006829640564514 0.691
chr1 85199128 85200576 F_DKO_FoB_Rep2_peak_1865 0.000585257499762 0.587
chr13 30636527 30636909 F_DKO_FoB_Rep2_peak_19034 5.79760418646759E-05 -0.935
chr13 30688103 30688572 F_DKO_FoB_Rep2_peak_19043 0.001105191550797 0.749
chr13 33112860 33113658 F_DKO_FoB_Rep2_peak_19175 9.97038679467109E-05 0.752
chr13 46337672 46338330 F_DKO_FoB_Rep2_peak_19803 5.08137544720353E-05 -0.667
chr1 85981736 85982187 F_DKO_FoB_Rep2_peak_1983 7.35162123051355E-05 -0.812
chr13 91821863 91822414 F_DKO_FoB_Rep2_peak_20937 0.000107316132661 0.897
chr13 110446088 110446944 F_DKO_FoB_Rep2_peak_21527 0.002122689304597 -0.769
chr14 10876935 10877527 F_DKO_FoB_Rep2_peak_21966 0.000176839969687 0.841
chr14 18301567 18302071 F_DKO_FoB_Rep2_peak_22113 0.002319588334259 -0.629
chr14 34514200 34514493 F_DKO_FoB_Rep2_peak_22659 0.013965137276391 0.756
chr14 39044063 39045464 F_DKO_FoB_Rep2_peak_22702 6.60495773363259E-10 1.205
chr14 41030715 41031572 F_DKO_FoB_Rep2_peak_22733 3.36455746133577E-05 0.821
chr14 55279360 55280392 F_DKO_FoB_Rep2_peak_23047 0.000689970457145 0.768
chr14 62891912 62893059 F_DKO_FoB_Rep2_peak_23331 0.000389749967243 0.855
chr14 70310447 70311132 F_DKO_FoB_Rep2_peak_23656 0.001384324545683 0.667
chr14 101704241 101705090 F_DKO_FoB_Rep2_peak_24148 8.09315696237604E-05 0.642
chr15 8676313 8677289 F_DKO_FoB_Rep2_peak_24751 1.44362518473767E-05 0.869
chr15 12774025 12774773 F_DKO_FoB_Rep2_peak_24902 0.002022359680545 0.795
chr15 80780404 80780714 F_DKO_FoB_Rep2_peak_26656 0.002444399152607 0.697
chr15 82232309 82233015 F_DKO_FoB_Rep2_peak_26794 0.000395173234171 -0.778
chr1 128636472 128637148 F_DKO_FoB_Rep2_peak_2772 2.08950352826381E-05 0.97
chr1 20995135 20995965 F_DKO_FoB_Rep2_peak_280 0.000231862137769 0.648
chr16 10676440 10677101 F_DKO_FoB_Rep2_peak_28063 0.001401598414283 0.65
chr16 14379674 14380408 F_DKO_FoB_Rep2_peak_28254 0.003692375013601 -0.717
chr16 24134454 24135529 F_DKO_FoB_Rep2_peak_28686 0.011347043380719 0.595
chr16 36627670 36628131 F_DKO_FoB_Rep2_peak_29249 0.004565060870735 0.657
chr16 43396318 43397262 F_DKO_FoB_Rep2_peak_29421 0.000435180934309 0.825
chr16 43508134 43508967 F_DKO_FoB_Rep2_peak_29446 0.001266128072509 0.703
chr16 70329492 70329811 F_DKO_FoB_Rep2_peak_29991 0.021060460145924 -0.632
chr1 132533760 132534504 F_DKO_FoB_Rep2_peak_3011 0.000730506768772 -0.639
chr16 93807092 93807652 F_DKO_FoB_Rep2_peak_30408 0.004650058999829 -0.622
chr16 94320308 94320897 F_DKO_FoB_Rep2_peak_30463 0.000163120146506 0.816
chr17 12256014 12257018 F_DKO_FoB_Rep2_peak_31005 0.00079294270905 0.675
chr17 21471696 21472344 F_DKO_FoB_Rep2_peak_31189 4.32356540124608E-05 1.008
chr17 21473697 21475670 F_DKO_FoB_Rep2_peak_31190 0.000432955586057 0.636
chr17 28925525 28926662 F_DKO_FoB_Rep2_peak_31640 0.002596033280801 0.614
chr17 29398131 29398316 F_DKO_FoB_Rep2_peak_31705 0.012866680662479 0.599
chr17 33551013 33551561 F_DKO_FoB_Rep2_peak_32008 0.000685867788037 0.796
chr17 36993796 36994568 F_DKO_FoB_Rep2_peak_32382 0.00037384547695 0.776
chr17 40319087 40319596 F_DKO_FoB_Rep2_peak_32412 0.005923630112587 -0.652
chr17 47064479 47065277 F_DKO_FoB_Rep2_peak_32674 0.00141593297706 0.901
chr17 47170982 47172074 F_DKO_FoB_Rep2_peak_32680 0.00088046396938 0.705
chr17 57123325 57123969 F_DKO_FoB_Rep2_peak_33096 0.001791531168709 0.715
chr17 57125951 57126710 F_DKO_FoB_Rep2_peak_33097 0.003638365038555 0.628
chr17 79454768 79456185 F_DKO_FoB_Rep2_peak_33614 3.58923460826631E-05 0.656
chr17 80762378 80763854 F_DKO_FoB_Rep2_peak_33697 0.003629230562897 -0.594
chr18 12689686 12690477 F_DKO_FoB_Rep2_peak_34355 2.87362640926275E-07 1.292
chr1 144250478 144250780 F_DKO_FoB_Rep2_peak_3448 0.000481441375831 0.898
chr18 35837516 35837924 F_DKO_FoB_Rep2_peak_34787 4.51223019040519E-05 -0.895
chr18 49989651 49990657 F_DKO_FoB_Rep2_peak_35140 0.000172927977226 0.752
chr1 151688341 151689957 F_DKO_FoB_Rep2_peak_3531 0.000180802294531 0.594
chr18 56718329 56718917 F_DKO_FoB_Rep2_peak_35322 0.00271862344115 0.652
chr18 60630601 60631359 F_DKO_FoB_Rep2_peak_35406 0.000291481847283 0.728
chr18 66013162 66013880 F_DKO_FoB_Rep2_peak_35664 8.44145723869215E-07 1.177
chr18 68831594 68832334 F_DKO_FoB_Rep2_peak_35786 0.000417467693329 -0.686
chr18 76543319 76544504 F_DKO_FoB_Rep2_peak_36024 0.000902198079872 0.831
chr18 77458807 77459537 F_DKO_FoB_Rep2_peak_36045 2.00084781844549E-06 0.959
chr18 80546065 80546998 F_DKO_FoB_Rep2_peak_36185 8.51687910422449E-06 -0.7
chr18 86620005 86620540 F_DKO_FoB_Rep2_peak_36351 0.005400783938512 -0.667
chr1 154326160 154326770 F_DKO_FoB_Rep2_peak_3677 0.002061388074569 0.823
chr19 21507279 21508170 F_DKO_FoB_Rep2_peak_37255 5.4250651784494E-10 1.113
chr19 26759031 26759842 F_DKO_FoB_Rep2_peak_37417 0.007418443338683 0.589
chr19 29429122 29429978 F_DKO_FoB_Rep2_peak_37498 0.007987222052792 0.634
chr19 59074341 59075988 F_DKO_FoB_Rep2_peak_38742 0.000155905706262 0.645
chr19 59350503 59350910 F_DKO_FoB_Rep2_peak_38757 0.006832780838578 -0.702
chr2 7115051 7115708 F_DKO_FoB_Rep2_peak_39066 1.45942555407089E-05 -1.217
chr2 11686490 11687809 F_DKO_FoB_Rep2_peak_39158 0.001541392682732 0.655
chr2 29260979 29261730 F_DKO_FoB_Rep2_peak_39744 0.003708151874932 0.609
chr2 29437580 29438880 F_DKO_FoB_Rep2_peak_39752 0.008282797754467 0.606
chr2 29645094 29646024 F_DKO_FoB_Rep2_peak_39765 0.001871898898605 0.632
chr1 161052782 161053608 F_DKO_FoB_Rep2_peak_3979 0.000150169884906 0.761
chr2 45277468 45277952 F_DKO_FoB_Rep2_peak_40450 6.448512670563E-06 -1.017
chr1 162204493 162205021 F_DKO_FoB_Rep2_peak_4068 0.000122720012566 0.9
chr2 60750528 60751158 F_DKO_FoB_Rep2_peak_40773 0.000125873130993 0.883
chr2 69132584 69132909 F_DKO_FoB_Rep2_peak_40929 0.00030551542028 0.764
chr2 70113814 70114583 F_DKO_FoB_Rep2_peak_40971 0.00148647138917 0.709
chr2 70118087 70119581 F_DKO_FoB_Rep2_peak_40972 1.03215715440369E-05 0.876
chr2 103976958 103977545 F_DKO_FoB_Rep2_peak_41921 0.00561112717538 -0.615
chr2 117229666 117230573 F_DKO_FoB_Rep2_peak_42102 0.010758832023935 0.591
chr2 118638116 118639214 F_DKO_FoB_Rep2_peak_42190 0.00037007571829 -0.594
chr2 120106121 120106873 F_DKO_FoB_Rep2_peak_42304 0.00209366945862 -0.609
chr2 126627230 126627964 F_DKO_FoB_Rep2_peak_42504 0.000959228201134 0.758
chr2 128403959 128404692 F_DKO_FoB_Rep2_peak_42626 0.002525780343971 0.594
chr2 148406233 148406797 F_DKO_FoB_Rep2_peak_43065 0.003174522846619 -0.617
chr2 153578173 153579398 F_DKO_FoB_Rep2_peak_43299 0.003435721429116 0.676
chr2 167445834 167446620 F_DKO_FoB_Rep2_peak_44018 0.001339440048696 0.719
chr2 181083151 181084611 F_DKO_FoB_Rep2_peak_44515 2.97493719643806E-05 0.711
chr2 181240491 181240776 F_DKO_FoB_Rep2_peak_44526 0.00377590809796 0.728
chr1 173365682 173366398 F_DKO_FoB_Rep2_peak_4577 0.008261768515721 0.67
chr3 100463470 100464158 F_DKO_FoB_Rep2_peak_46843 0.001172314380495 0.679
chr3 101661323 101662324 F_DKO_FoB_Rep2_peak_46912 0.013873768146154 -0.595
chr3 129697722 129698225 F_DKO_FoB_Rep2_peak_47671 0.005649056797827 -0.593
chr3 129903292 129904151 F_DKO_FoB_Rep2_peak_47687 0.000885457736951 -0.685
chr3 131295687 131296269 F_DKO_FoB_Rep2_peak_47751 6.2275647647101E-05 0.897
chr3 136777327 136778287 F_DKO_FoB_Rep2_peak_47968 0.001416097047378 -0.67
chr3 142310100 142310812 F_DKO_FoB_Rep2_peak_48082 0.000513942510033 0.889
chr3 149280681 149281675 F_DKO_FoB_Rep2_peak_48317 0.000217745811336 -0.722
chr3 153957788 153958349 F_DKO_FoB_Rep2_peak_48429 0.00054026423335 0.776
chr4 6901351 6902684 F_DKO_FoB_Rep2_peak_48573 0.026866561052935 -0.599
chr4 47346601 47347351 F_DKO_FoB_Rep2_peak_49545 0.004916007867505 0.7
chr4 57091211 57091792 F_DKO_FoB_Rep2_peak_49776 0.001752312056088 -0.688
chr4 60020020 60020701 F_DKO_FoB_Rep2_peak_49943 3.20030668950218E-09 1.186
chr4 61898066 61898804 F_DKO_FoB_Rep2_peak_49956 1.91891122448433E-11 1.594
chr4 120042822 120043624 F_DKO_FoB_Rep2_peak_51108 2.17812678625567E-05 0.894
chr4 126219892 126220577 F_DKO_FoB_Rep2_peak_51376 2.33130273718703E-05 0.856
chr4 131391192 131391931 F_DKO_FoB_Rep2_peak_51665 6.77016623510666E-07 0.865
chr4 135240359 135240891 F_DKO_FoB_Rep2_peak_52037 0.003380297265015 0.665
chr4 135279820 135280393 F_DKO_FoB_Rep2_peak_52043 0.01124582885744 -0.609
chr4 141993718 141994710 F_DKO_FoB_Rep2_peak_52497 3.4966722465743E-05 0.851
chr1 190969506 190970259 F_DKO_FoB_Rep2_peak_5263 2.4328880072496E-06 1.169
chr5 3504570 3504791 F_DKO_FoB_Rep2_peak_53181 0.000365141977949 0.817
chr5 21354222 21355408 F_DKO_FoB_Rep2_peak_53412 6.26635663321787E-06 0.676
chr5 33655384 33655534 F_DKO_FoB_Rep2_peak_53843 0.006861755273553 -0.593
chr5 53130358 53131473 F_DKO_FoB_Rep2_peak_54250 1.08528332572428E-10 1.508
chr5 65322053 65322645 F_DKO_FoB_Rep2_peak_54499 0.000238382223211 -0.71
chr5 67826459 67826588 F_DKO_FoB_Rep2_peak_54652 0.011677138206457 0.623
chr5 75017591 75018423 F_DKO_FoB_Rep2_peak_54798 0.001551386593766 -0.728
chr10 4260984 4261862 F_DKO_FoB_Rep2_peak_5506 0.002661825829082 -0.733
chr10 5524014 5525581 F_DKO_FoB_Rep2_peak_5551 0.000330667860136 0.676
chr5 118734435 118734918 F_DKO_FoB_Rep2_peak_56140 0.000487288383035 0.99
chr5 120704348 120704944 F_DKO_FoB_Rep2_peak_56197 0.000264731700754 -0.655
chr5 121307780 121308719 F_DKO_FoB_Rep2_peak_56229 0.001704364827335 0.616
chr10 8885389 8886709 F_DKO_FoB_Rep2_peak_5650 0.001994076543879 -0.783
chr5 124241282 124242327 F_DKO_FoB_Rep2_peak_56503 0.003082508061017 -0.621
chr5 124621213 124621764 F_DKO_FoB_Rep2_peak_56533 0.001899383881655 0.71
chr5 134236620 134237304 F_DKO_FoB_Rep2_peak_56732 4.73023784232318E-05 -0.753
chr5 137289034 137289423 F_DKO_FoB_Rep2_peak_56980 0.014406392775026 0.591
chr5 140053578 140054129 F_DKO_FoB_Rep2_peak_57131 0.00621216200854 0.676
chr6 30903882 30904604 F_DKO_FoB_Rep2_peak_58263 1.84035888985152E-06 -0.987
chr6 51170561 51171237 F_DKO_FoB_Rep2_peak_58863 0.002650548155958 0.695
chr6 54459274 54461570 F_DKO_FoB_Rep2_peak_59013 1.29803503666765E-07 0.977
chr6 54494468 54495383 F_DKO_FoB_Rep2_peak_59015 5.07682962464801E-09 1.27
chr6 86639183 86639693 F_DKO_FoB_Rep2_peak_59772 0.000100039684797 1.164
chr6 117305647 117306161 F_DKO_FoB_Rep2_peak_60775 0.003760703203226 0.666
chr10 21468212 21468981 F_DKO_FoB_Rep2_peak_6086 9.43808504261134E-05 -0.786
chr6 120841642 120842324 F_DKO_FoB_Rep2_peak_60930 0.000547300494559 0.803
chr6 128837080 128837399 F_DKO_FoB_Rep2_peak_61310 0.01400808818351 0.682
chr6 147010058 147011834 F_DKO_FoB_Rep2_peak_62002 0.000130637065003 0.681
chr7 24382912 24383387 F_DKO_FoB_Rep2_peak_62619 0.004347473077171 0.678
chr7 98887735 98888472 F_DKO_FoB_Rep2_peak_64708 0.000410966550553 0.716
chr7 101454557 101454937 F_DKO_FoB_Rep2_peak_64904 2.14716012983248E-05 -0.973
chr7 116715065 116715958 F_DKO_FoB_Rep2_peak_65479 0.000627660956795 -0.856
chr7 117444671 117445999 F_DKO_FoB_Rep2_peak_65498 0.003054975742488 -0.661
chr7 132699481 132700790 F_DKO_FoB_Rep2_peak_66164 0.000787592450256 -0.673
chr8 22669965 22670813 F_DKO_FoB_Rep2_peak_66923 4.12424236542311E-06 1.246
chr8 24596756 24597439 F_DKO_FoB_Rep2_peak_66975 1.03561737764214E-05 1.001
chr10 44340758 44341552 F_DKO_FoB_Rep2_peak_6715 0.001422047677667 -0.735
chr8 46655776 46656490 F_DKO_FoB_Rep2_peak_67446 0.000114828555453 0.92
chr8 78717049 78717855 F_DKO_FoB_Rep2_peak_68120 0.00188711712773 0.855
chr8 83416464 83417356 F_DKO_FoB_Rep2_peak_68295 2.11449050325586E-06 0.836
chr8 107477927 107478454 F_DKO_FoB_Rep2_peak_69009 0.007558161428358 -0.699
chr8 107497276 107498130 F_DKO_FoB_Rep2_peak_69010 0.000975968189746 0.722
chr8 117854346 117855564 F_DKO_FoB_Rep2_peak_69371 0.000792476096859 0.715
chr9 31648695 31650145 F_DKO_FoB_Rep2_peak_70607 0.000155532869093 0.814
chr9 32570438 32571216 F_DKO_FoB_Rep2_peak_70656 0.0076594097497 -0.597
chr9 40613718 40614595 F_DKO_FoB_Rep2_peak_70827 0.001054618081696 0.612
chr9 45939584 45940225 F_DKO_FoB_Rep2_peak_71139 0.000124985563354 0.849
chr9 45941471 45941691 F_DKO_FoB_Rep2_peak_71141 0.000211891719412 0.865
chr9 60590885 60591462 F_DKO_FoB_Rep2_peak_71636 2.40381091238293E-07 1.06
chr9 70986855 70988007 F_DKO_FoB_Rep2_peak_72185 0.001879819478972 0.682
chr9 75334573 75335453 F_DKO_FoB_Rep2_peak_72346 0.006148334339538 0.607
chr9 80459697 80460820 F_DKO_FoB_Rep2_peak_72535 0.001760306476912 0.75
chr9 82709811 82710808 F_DKO_FoB_Rep2_peak_72546 0.000214947538042 1.078
chr9 92621051 92622481 F_DKO_FoB_Rep2_peak_72826 2.87699992426318E-07 0.761
chr9 97459747 97461196 F_DKO_FoB_Rep2_peak_72952 0.00605629839921 0.664
chr9 104092887 104093377 F_DKO_FoB_Rep2_peak_73131 0.00063576732155 0.778
chr9 115397053 115397882 F_DKO_FoB_Rep2_peak_73611 0.00276625617654 0.665
chrX 37174789 37175493 F_DKO_FoB_Rep2_peak_74489 6.45773102314648E-06 1.098
chrX 166514051 166514337 F_DKO_FoB_Rep2_peak_75845 0.006692487735791 0.631
chrX 167106767 167107108 F_DKO_FoB_Rep2_peak_75876 4.42627727002654E-05 1.083
chr10 75824200 75825008 F_DKO_FoB_Rep2_peak_7676 1.80321987617637E-05 0.915
chr1 40479381 40480262 F_DKO_FoB_Rep2_peak_795 0.000319322678086 0.589
chr10 85295222 85295637 F_DKO_FoB_Rep2_peak_8330 2.06145913905439E-07 1.448
chr10 86474906 86475959 F_DKO_FoB_Rep2_peak_8352 7.34479265747405E-05 0.632
chr1 43471348 43471543 F_DKO_FoB_Rep2_peak_845 0.002315932448547 0.787
chr10 115280713 115281708 F_DKO_FoB_Rep2_peak_9090 0.001336854338268 0.708
chr10 116919436 116920249 F_DKO_FoB_Rep2_peak_9156 0.000502243965663 -1.095
chr10 119294290 119295115 F_DKO_FoB_Rep2_peak_9350 4.99988273213607E-05 0.741
chr10 121384599 121385263 F_DKO_FoB_Rep2_peak_9415 0.000171946186382 0.678
chr10 126437496 126438199 F_DKO_FoB_Rep2_peak_9515 0.013007794539007 -0.691
chr11 3329309 3329488 F_DKO_FoB_Rep2_peak_9802 0.001101600298109 -0.764
chr11 4605438 4606043 F_DKO_FoB_Rep2_peak_9876 0.000232559397341 -0.709
chr10 90863889 90864309 F_WT_ABC_Rep1_peak_10123 0.010793494691438 0.616
chr10 91188776 91189862 F_WT_ABC_Rep1_peak_10150 3.19309953796323E-09 0.994
chr10 118435376 118436091 F_WT_ABC_Rep1_peak_11089 4.31397685316238E-06 0.977
chr10 122753516 122754290 F_WT_ABC_Rep1_peak_11310 0.000796773037509 0.807
chr10 125369923 125370711 F_WT_ABC_Rep1_peak_11365 7.18065114650832E-05 -0.615
chr10 125387645 125388104 F_WT_ABC_Rep1_peak_11366 0.028141394113965 -0.641
chr11 50212938 50213676 F_WT_ABC_Rep1_peak_13322 0.000704630989081 0.682
chr11 69465459 69466246 F_WT_ABC_Rep1_peak_14295 7.41919644681711E-06 1.12
chr1 58956060 58956582 F_WT_ABC_Rep1_peak_1485 0.001034985894941 -0.63
chr11 78348010 78348244 F_WT_ABC_Rep1_peak_14900 8.88960486606061E-05 0.93
chr11 80043237 80043899 F_WT_ABC_Rep1_peak_15032 0.004633807672818 0.787
chr11 86810374 86811876 F_WT_ABC_Rep1_peak_15406 0.024981073778549 0.59
chr11 94161212 94161696 F_WT_ABC_Rep1_peak_15646 0.005141627019365 0.648
chr11 97109031 97109498 F_WT_ABC_Rep1_peak_15844 0.000283824613231 0.962
chr1 61001707 61002271 F_WT_ABC_Rep1_peak_1605 0.00379959749187 -0.613
chr11 107996099 107997363 F_WT_ABC_Rep1_peak_16717 0.000336901853685 -0.692
chr11 118738865 118740248 F_WT_ABC_Rep1_peak_17417 0.002241366188113 0.62
chr12 15932019 15932625 F_WT_ABC_Rep1_peak_18000 0.000482896248646 -0.713
chr12 34432607 34433643 F_WT_ABC_Rep1_peak_18561 0.003604527931644 -0.664
chr12 53168226 53169034 F_WT_ABC_Rep1_peak_19029 0.00051727738908 -1.085
chr12 69365880 69366112 F_WT_ABC_Rep1_peak_19235 0.00018860227281 0.806
chr12 77140406 77140965 F_WT_ABC_Rep1_peak_19622 0.00270300273624 0.655
chr12 85497402 85498340 F_WT_ABC_Rep1_peak_20115 0.005223486146459 0.623
chr12 85978631 85978847 F_WT_ABC_Rep1_peak_20166 4.61626690302926E-05 0.939
chr12 99284340 99284893 F_WT_ABC_Rep1_peak_20431 0.001958655524271 -0.655
chr12 111337983 111338796 F_WT_ABC_Rep1_peak_21066 3.86633342535354E-05 1.075
chr13 5605011 5605992 F_WT_ABC_Rep1_peak_21531 0.019283037062901 0.651
chr13 35665323 35666057 F_WT_ABC_Rep1_peak_22559 0.000835873179455 -0.667
chr13 37650870 37651438 F_WT_ABC_Rep1_peak_22665 0.002497305078118 0.706
chr13 40722587 40723549 F_WT_ABC_Rep1_peak_22759 8.23929371130628E-05 0.594
chr13 44152935 44153573 F_WT_ABC_Rep1_peak_23003 0.000666257426075 -0.722
chr13 54215870 54216123 F_WT_ABC_Rep1_peak_23574 0.003469323050625 0.609
chr13 56765136 56765874 F_WT_ABC_Rep1_peak_23741 0.005649763209657 0.641
chr13 81136259 81137248 F_WT_ABC_Rep1_peak_24286 0.000680045926772 0.927
chr13 81162459 81163706 F_WT_ABC_Rep1_peak_24289 3.14973967209792E-07 0.925
chr13 92674455 92675286 F_WT_ABC_Rep1_peak_24571 0.008220763932813 0.596
chr13 107954201 107955694 F_WT_ABC_Rep1_peak_25230 0.001643168441038 0.785
chr13 113417816 113418453 F_WT_ABC_Rep1_peak_25545 0.001820127698373 0.709
chr14 31401948 31403164 F_WT_ABC_Rep1_peak_26556 8.20895737142831E-05 -0.692
chr14 31407775 31408320 F_WT_ABC_Rep1_peak_26557 0.005588384915542 -0.642
chr14 34517823 34518552 F_WT_ABC_Rep1_peak_26728 6.81537077045323E-05 0.783
chr1 92675876 92677054 F_WT_ABC_Rep1_peak_2681 4.52217148471772E-09 1.49
chr1 92806594 92807164 F_WT_ABC_Rep1_peak_2689 6.39676825790238E-07 1.095
chr14 67234302 67234698 F_WT_ABC_Rep1_peak_27857 0.00649073299699 0.634
chr14 73445169 73446119 F_WT_ABC_Rep1_peak_28123 0.003835254734704 0.665
chr14 74913454 74914111 F_WT_ABC_Rep1_peak_28163 0.015258882681076 0.608
chr14 118674549 118675045 F_WT_ABC_Rep1_peak_28815 0.00148298124296 -0.703
chr14 121994928 121995995 F_WT_ABC_Rep1_peak_29005 4.80432622498962E-05 -0.772
chr15 3270018 3271451 F_WT_ABC_Rep1_peak_29095 0.003842321410034 -0.666
chr15 8680788 8681564 F_WT_ABC_Rep1_peak_29312 0.000179570944143 0.758
chr15 8994533 8995849 F_WT_ABC_Rep1_peak_29324 4.34963118434603E-06 1.072
chr15 37654300 37654664 F_WT_ABC_Rep1_peak_30000 0.001557522537253 0.746
chr15 73098016 73098412 F_WT_ABC_Rep1_peak_31017 2.34606856019231E-07 1.187
chr15 77945668 77946180 F_WT_ABC_Rep1_peak_31363 0.001268626243129 0.663
chr1 120531793 120533205 F_WT_ABC_Rep1_peak_3140 0.000563359873294 0.756
chr15 84183296 84184543 F_WT_ABC_Rep1_peak_31880 0.019013176998466 0.618
chr1 21037921 21038714 F_WT_ABC_Rep1_peak_320 0.000318796757231 0.652
chr15 86167970 86168901 F_WT_ABC_Rep1_peak_32041 4.10836236027704E-05 -0.745
chr15 88514213 88515494 F_WT_ABC_Rep1_peak_32078 1.50415803635069E-07 1.05
chr16 10655308 10657459 F_WT_ABC_Rep1_peak_33176 0.003876096016441 0.641
chr16 10768894 10769165 F_WT_ABC_Rep1_peak_33195 0.002509083371015 0.694
chr16 17694645 17695313 F_WT_ABC_Rep1_peak_33547 0.00259278729735 0.772
chr16 18411743 18412404 F_WT_ABC_Rep1_peak_33600 0.000212318492442 -0.855
chr16 28911231 28912137 F_WT_ABC_Rep1_peak_34067 0.000135781400435 0.761
chr16 31926319 31927223 F_WT_ABC_Rep1_peak_34266 0.001548029415516 0.7
chr16 32703378 32703944 F_WT_ABC_Rep1_peak_34342 0.000882689946262 0.836
chr16 33921926 33923130 F_WT_ABC_Rep1_peak_34467 0.006296873888708 -0.632
chr16 36632136 36632547 F_WT_ABC_Rep1_peak_34586 0.001851510750828 0.798
chr16 38460121 38460448 F_WT_ABC_Rep1_peak_34720 0.000445496758027 0.779
chr1 132370613 132371314 F_WT_ABC_Rep1_peak_3573 0.001814847432781 -0.708
chr1 133129337 133129971 F_WT_ABC_Rep1_peak_3612 0.002584820578397 0.59
chr17 17909811 17910633 F_WT_ABC_Rep1_peak_36893 1.9650474505986E-05 0.68
chr17 27179707 27180338 F_WT_ABC_Rep1_peak_37280 0.002161272773638 0.936
chr17 28340873 28341582 F_WT_ABC_Rep1_peak_37381 0.000138533155022 0.762
chr17 29474078 29474486 F_WT_ABC_Rep1_peak_37512 0.00786464228081 0.667
chr17 36971304 36971794 F_WT_ABC_Rep1_peak_38202 0.006494475040693 0.657
chr17 37196815 37197737 F_WT_ABC_Rep1_peak_38220 0.00343607565884 0.709
chr17 43058418 43059191 F_WT_ABC_Rep1_peak_38309 0.005971578657007 -0.588
chr1 136866125 136866966 F_WT_ABC_Rep1_peak_3872 0.004323026276362 0.596
chr17 56630020 56630446 F_WT_ABC_Rep1_peak_38963 1.88204498686191E-06 1.195
chr17 79379023 79379771 F_WT_ABC_Rep1_peak_39704 8.03430870943737E-05 0.786
chr17 84061618 84061967 F_WT_ABC_Rep1_peak_39952 6.20957753007596E-05 0.813
chr17 84408688 84409367 F_WT_ABC_Rep1_peak_40006 0.012271162820991 0.816
chr17 86394047 86394641 F_WT_ABC_Rep1_peak_40109 0.00080736526643 -0.765
chr18 12153895 12154758 F_WT_ABC_Rep1_peak_40595 0.012265714190458 -0.586
chr18 40266643 40267507 F_WT_ABC_Rep1_peak_41422 0.004122389328922 0.596
chr18 61203740 61204324 F_WT_ABC_Rep1_peak_42017 0.00238778440124 0.709
chr1 151686550 151687057 F_WT_ABC_Rep1_peak_4241 1.39102168443766E-05 0.88
chr18 70531002 70531683 F_WT_ABC_Rep1_peak_42506 0.000706318850049 0.593
chr18 70632069 70633059 F_WT_ABC_Rep1_peak_42516 0.000902276382181 0.766
chr18 84874036 84874722 F_WT_ABC_Rep1_peak_43086 0.002247377289931 0.897
chr19 37332922 37333754 F_WT_ABC_Rep1_peak_44803 0.002214475515689 0.638
chr19 53403899 53405377 F_WT_ABC_Rep1_peak_45521 1.1105872117093E-05 0.827
chr2 26090972 26092345 F_WT_ABC_Rep1_peak_46844 0.00312807040472 0.637
chr2 35162703 35163309 F_WT_ABC_Rep1_peak_47530 0.015098922734716 0.588
chr2 35445508 35446208 F_WT_ABC_Rep1_peak_47566 0.000352863316 0.669
chr2 50936565 50938096 F_WT_ABC_Rep1_peak_47997 1.03902904596311E-05 0.821
chr2 84504801 84505436 F_WT_ABC_Rep1_peak_49098 3.21225335947341E-06 -0.899
chr2 90528015 90528555 F_WT_ABC_Rep1_peak_49193 0.004334713600104 -0.753
chr2 92066063 92066742 F_WT_ABC_Rep1_peak_49328 0.000684589241978 0.693
chr2 113478496 113479779 F_WT_ABC_Rep1_peak_49848 8.06681292975921E-10 1.165
chr2 120097888 120098275 F_WT_ABC_Rep1_peak_50137 0.000386266429768 -1.007
chr2 124613439 124614071 F_WT_ABC_Rep1_peak_50324 0.002176089901941 0.776
chr2 124627421 124628158 F_WT_ABC_Rep1_peak_50329 0.001161497393294 0.679
chr2 143034818 143035689 F_WT_ABC_Rep1_peak_51011 5.3462011493659E-07 1.123
chr2 144228517 144229123 F_WT_ABC_Rep1_peak_51062 0.000233025224256 -0.712
chr2 145888072 145889094 F_WT_ABC_Rep1_peak_51129 1.10994623636762E-07 -1.205
chr2 158132974 158133654 F_WT_ABC_Rep1_peak_51768 0.00222743806205 -0.766
chr2 163122203 163122821 F_WT_ABC_Rep1_peak_51949 0.004641108084966 0.718
chr3 27862840 27863730 F_WT_ABC_Rep1_peak_53511 0.002724933626704 0.698
chr3 51708872 51709682 F_WT_ABC_Rep1_peak_53923 1.13797854308294E-06 1.313
chr3 97774726 97776021 F_WT_ABC_Rep1_peak_55612 0.00262138983554 0.643
chr3 101597273 101598396 F_WT_ABC_Rep1_peak_55781 0.020361349578056 -0.634
chr3 108855199 108856268 F_WT_ABC_Rep1_peak_56209 1.92734213283957E-10 1.223
chr3 116129147 116129773 F_WT_ABC_Rep1_peak_56369 0.008419258284788 0.596
chr3 116892873 116893493 F_WT_ABC_Rep1_peak_56427 5.14400719121267E-05 1.005
chr1 177462856 177463132 F_WT_ABC_Rep1_peak_5666 0.000349732227293 -0.838
chr1 35869498 35870186 F_WT_ABC_Rep1_peak_575 0.002488056244796 0.781
chr3 152402118 152402714 F_WT_ABC_Rep1_peak_57502 0.000435922153496 -0.757
chr1 179833952 179834446 F_WT_ABC_Rep1_peak_5765 0.001929048864125 0.826
chr4 43560138 43560594 F_WT_ABC_Rep1_peak_58613 0.006535575579519 0.606
chr4 59294661 59295658 F_WT_ABC_Rep1_peak_59257 0.001808609424142 0.653
chr4 62738083 62738745 F_WT_ABC_Rep1_peak_59413 0.000181021429659 0.816
chr4 125055089 125055751 F_WT_ABC_Rep1_peak_60979 4.51618390906156E-06 -0.952
chr4 126209742 126210435 F_WT_ABC_Rep1_peak_61027 0.001089412485897 0.662
chr4 127043413 127044073 F_WT_ABC_Rep1_peak_61082 0.000549501471297 0.678
chr4 132600424 132600894 F_WT_ABC_Rep1_peak_61434 0.002305243452296 0.663
chr4 141016057 141016880 F_WT_ABC_Rep1_peak_62171 1.41325973447538E-05 -1.104
chr1 189816341 189817106 F_WT_ABC_Rep1_peak_6245 0.000282142857333 0.703
chr1 191122763 191123219 F_WT_ABC_Rep1_peak_6291 0.013285930997599 0.592
chr1 191230405 191230839 F_WT_ABC_Rep1_peak_6305 0.001106181885866 0.755
chr5 5269018 5269589 F_WT_ABC_Rep1_peak_63060 0.027900773714599 0.592
chr1 36587813 36588178 F_WT_ABC_Rep1_peak_637 0.001147599912506 0.742
chr5 36377504 36378549 F_WT_ABC_Rep1_peak_63960 9.41776518954144E-05 0.594
chr5 43354456 43356034 F_WT_ABC_Rep1_peak_64187 1.12311984566145E-05 0.768
chr5 64819452 64819916 F_WT_ABC_Rep1_peak_64595 0.00313054055495 -0.698
chr5 100200349 100201412 F_WT_ABC_Rep1_peak_65608 0.004567513380784 0.613
chr5 103439066 103439702 F_WT_ABC_Rep1_peak_65753 0.000433046605496 0.702
chr5 115570986 115571584 F_WT_ABC_Rep1_peak_66449 0.017462729381572 -0.722
chr10 7597980 7598627 F_WT_ABC_Rep1_peak_6654 0.00181343503294 -0.615
chr5 121174331 121174698 F_WT_ABC_Rep1_peak_66692 0.006027419275241 0.638
chr5 125339151 125339846 F_WT_ABC_Rep1_peak_67101 0.010012502254712 -0.605
chr5 134589677 134590400 F_WT_ABC_Rep1_peak_67281 2.56662460430404E-05 0.848
chr5 136155155 136155829 F_WT_ABC_Rep1_peak_67399 0.001450424096731 0.626
chr10 8912075 8913322 F_WT_ABC_Rep1_peak_6772 0.021231534769273 -0.69
chr10 8926134 8926779 F_WT_ABC_Rep1_peak_6774 0.015569801393194 -0.806
chr10 9880242 9880846 F_WT_ABC_Rep1_peak_6788 0.048893783988072 -0.607
chr5 150457365 150458478 F_WT_ABC_Rep1_peak_68259 1.3994905448366E-05 0.937
chr10 12980975 12981682 F_WT_ABC_Rep1_peak_6880 0.000181896711057 0.89
chr6 38337941 38338517 F_WT_ABC_Rep1_peak_69220 0.001406863925432 0.638
chr6 50393858 50394782 F_WT_ABC_Rep1_peak_69649 0.000398706886958 0.834
chr6 90476923 90477556 F_WT_ABC_Rep1_peak_71017 0.0132632429025 0.63
chr6 101073587 101074490 F_WT_ABC_Rep1_peak_71470 4.53695444562472E-07 1.047
chr6 114883353 114883743 F_WT_ABC_Rep1_peak_71788 1.56220876314286E-05 1.037
chr6 114934103 114934703 F_WT_ABC_Rep1_peak_71807 0.000155977369371 0.651
chr6 115010065 115011043 F_WT_ABC_Rep1_peak_71823 8.75003173670899E-08 0.976
chr6 121081637 121082088 F_WT_ABC_Rep1_peak_72150 0.00102749365874 0.802
chr6 134261685 134262758 F_WT_ABC_Rep1_peak_72838 0.000368932584632 0.598
chr6 135296267 135296849 F_WT_ABC_Rep1_peak_72953 0.004551873003861 -0.723
chr6 137576712 137577453 F_WT_ABC_Rep1_peak_73061 0.001466802731704 -0.994
chr6 137696440 137697419 F_WT_ABC_Rep1_peak_73065 0.00033431355443 -0.856
chr7 19361041 19361248 F_WT_ABC_Rep1_peak_73939 0.009515354314388 0.665
chr7 28444425 28444965 F_WT_ABC_Rep1_peak_74323 0.002037649310239 0.793
chr10 24650928 24651792 F_WT_ABC_Rep1_peak_7467 2.6906806473197E-05 0.789
chr7 43919719 43921419 F_WT_ABC_Rep1_peak_74787 0.000940296355733 0.657
chr7 43961995 43962503 F_WT_ABC_Rep1_peak_74793 0.002152388685658 0.742
chr7 44878399 44878895 F_WT_ABC_Rep1_peak_74890 0.005064221372355 0.704
chr10 26797279 26797759 F_WT_ABC_Rep1_peak_7553 0.006162827461235 -0.715
chr7 76462363 76463279 F_WT_ABC_Rep1_peak_75734 0.000347768615583 -0.781
chr7 88252050 88252830 F_WT_ABC_Rep1_peak_76163 0.044229536962037 -0.612
chr7 96643677 96644321 F_WT_ABC_Rep1_peak_76410 0.004397330966446 0.675
chr7 99101772 99102700 F_WT_ABC_Rep1_peak_76598 6.15896023765189E-06 -0.771
chr7 112225382 112226285 F_WT_ABC_Rep1_peak_77271 0.000150676718803 0.649
chr7 129766257 129766892 F_WT_ABC_Rep1_peak_78173 0.001332767587874 -0.825
chr7 140947035 140947543 F_WT_ABC_Rep1_peak_78491 0.007288174593486 -0.667
chr7 143042959 143043322 F_WT_ABC_Rep1_peak_78652 0.000156448691335 0.893
chr8 13940917 13941877 F_WT_ABC_Rep1_peak_79092 0.008048083941637 -0.631
chr10 41838868 41839383 F_WT_ABC_Rep1_peak_7934 0.002052915723885 -0.784
chr8 39619611 39620525 F_WT_ABC_Rep1_peak_79764 0.001983543755432 -0.758
chr8 57574545 57574666 F_WT_ABC_Rep1_peak_80092 0.005528626414696 -0.613
chr8 57579822 57580158 F_WT_ABC_Rep1_peak_80094 0.001071853655088 -0.72
chr8 61590753 61591489 F_WT_ABC_Rep1_peak_80156 1.62795221601317E-09 1.285
chr8 70832947 70833735 F_WT_ABC_Rep1_peak_80437 0.006135264254535 0.587
chr8 82753824 82754568 F_WT_ABC_Rep1_peak_80879 1.11630291740308E-06 0.955
chr8 94634095 94634625 F_WT_ABC_Rep1_peak_81392 0.004684858709686 -0.753
chr8 94983896 94984425 F_WT_ABC_Rep1_peak_81427 0.000724666080039 -0.775
chr10 45019325 45020593 F_WT_ABC_Rep1_peak_8186 9.59250378606763E-09 1.047
chr8 120213947 120214346 F_WT_ABC_Rep1_peak_82306 7.92140097728339E-05 0.796
chr8 122066222 122067127 F_WT_ABC_Rep1_peak_82472 2.01141186146137E-05 0.898
chr10 51571117 51571798 F_WT_ABC_Rep1_peak_8267 0.00134375898989 0.68
chr8 128057748 128058454 F_WT_ABC_Rep1_peak_82902 0.000958485331466 0.599
chr9 21235305 21235735 F_WT_ABC_Rep1_peak_83392 0.002510046221109 0.671
chr9 21728204 21728670 F_WT_ABC_Rep1_peak_83448 0.008135664413093 0.61
chr9 31090223 31091186 F_WT_ABC_Rep1_peak_83610 1.28053814223688E-05 0.916
chr10 57664458 57665055 F_WT_ABC_Rep1_peak_8405 0.00423536717494 -0.618
chr9 45179168 45179753 F_WT_ABC_Rep1_peak_84212 0.001343381211818 0.674
chr9 50491498 50492078 F_WT_ABC_Rep1_peak_84416 6.2032741462227E-05 0.999
chr9 62531600 62532432 F_WT_ABC_Rep1_peak_85074 0.001157437510739 0.606
chr9 79680712 79681682 F_WT_ABC_Rep1_peak_85848 0.001553556291011 0.673
chr9 88956299 88957227 F_WT_ABC_Rep1_peak_86094 0.000529188268807 0.681
chr9 90033642 90034466 F_WT_ABC_Rep1_peak_86150 0.000159883544499 0.787
chr9 92541783 92543174 F_WT_ABC_Rep1_peak_86226 0.000213832645899 0.674
chr10 61422717 61423480 F_WT_ABC_Rep1_peak_8688 0.00246636561844 0.833
chr9 124037579 124038238 F_WT_ABC_Rep1_peak_87654 0.004009123676813 0.619
chrX 109198077 109199044 F_WT_ABC_Rep1_peak_89078 0.00348623281914 -0.693
chr10 67689673 67690345 F_WT_ABC_Rep1_peak_8933 0.040027832756907 0.644
chrX 156587885 156588306 F_WT_ABC_Rep1_peak_89462 1.55404887008084E-10 1.675
chr10 68039353 68040771 F_WT_ABC_Rep1_peak_8969 5.13869916816326E-07 0.803
chrX 167318371 167319412 F_WT_ABC_Rep1_peak_89728 2.12680876600727E-05 0.874
chrY 90800399 90800870 F_WT_ABC_Rep1_peak_89828 0.012777860922575 0.59
chr10 69257702 69258176 F_WT_ABC_Rep1_peak_9062 0.003695893020528 0.691
chr10 86655351 86655824 F_WT_ABC_Rep1_peak_9970 0.044396943007413 0.607
chr10 93343530 93343834 M_DKO_ABC_Rep1_peak_10134 0.001110258948055 -0.862
chr10 121445490 121447320 M_DKO_ABC_Rep1_peak_11229 0.000159470445811 0.622
chr10 121460454 121460978 M_DKO_ABC_Rep1_peak_11235 0.003943659202201 0.651
chr11 6405573 6406023 M_DKO_ABC_Rep1_peak_11915 0.000108971243489 0.832
chr11 23984256 23984774 M_DKO_ABC_Rep1_peak_12452 0.002079704486782 -0.853
chr11 32571056 32571532 M_DKO_ABC_Rep1_peak_12748 4.19087298646423E-06 -0.939
chr1 53855754 53856055 M_DKO_ABC_Rep1_peak_1302 0.007499100769446 -0.599
chr11 67405442 67406244 M_DKO_ABC_Rep1_peak_14087 0.000436108484719 0.801
chr1 55488268 55488781 M_DKO_ABC_Rep1_peak_1410 0.001000992713694 -0.624
chr11 71944464 71945317 M_DKO_ABC_Rep1_peak_14398 4.5039650020175E-11 -1.878
chr11 102375208 102375868 M_DKO_ABC_Rep1_peak_16167 0.011790601896175 0.639
chr11 103315335 103315781 M_DKO_ABC_Rep1_peak_16242 0.028049969140604 0.586
chr11 115927353 115927536 M_DKO_ABC_Rep1_peak_16929 0.007438955914586 -0.605
chr12 17024526 17025238 M_DKO_ABC_Rep1_peak_17856 0.000857568840573 -0.76
chr12 34711902 34712977 M_DKO_ABC_Rep1_peak_18336 0.007584880213049 -0.618
chr12 35708442 35708792 M_DKO_ABC_Rep1_peak_18408 0.02102987272226 -0.641
chr12 36792168 36792821 M_DKO_ABC_Rep1_peak_18478 0.043587620743305 -0.631
chr1 13584241 13584624 M_DKO_ABC_Rep1_peak_185 0.000155921476315 -0.77
chr12 44932758 44933628 M_DKO_ABC_Rep1_peak_18657 0.003567653469186 -1.097
chr1 72182895 72183505 M_DKO_ABC_Rep1_peak_1892 0.007293721228945 -0.674
chr12 83039757 83040311 M_DKO_ABC_Rep1_peak_19679 2.79653102428829E-05 -0.834
chr12 103266510 103267215 M_DKO_ABC_Rep1_peak_20495 0.025661835178032 0.587
chr12 104904040 104904714 M_DKO_ABC_Rep1_peak_20579 2.05026465604353E-05 -0.938
chr12 105623012 105623779 M_DKO_ABC_Rep1_peak_20620 3.74514006090196E-06 0.911
chr13 12062448 12063279 M_DKO_ABC_Rep1_peak_21480 2.90775671817751E-05 -1.151
chr13 12522351 12522859 M_DKO_ABC_Rep1_peak_21504 0.001110187309305 -0.646
chr13 43122467 43123075 M_DKO_ABC_Rep1_peak_22755 0.004444969205522 -0.623
chr13 44681020 44681542 M_DKO_ABC_Rep1_peak_22876 0.002033995347566 -0.76
chr13 63237995 63238274 M_DKO_ABC_Rep1_peak_23706 0.01129500526402 -0.789
chr1 85827863 85828264 M_DKO_ABC_Rep1_peak_2384 0.003899029882541 -0.604
chr13 76596748 76597448 M_DKO_ABC_Rep1_peak_24022 0.045548982185504 -0.79
chr13 76690508 76691160 M_DKO_ABC_Rep1_peak_24024 0.000107278803995 -1.14
chr14 16547639 16548663 M_DKO_ABC_Rep1_peak_25948 5.50647354046421E-05 0.779
chr1 90368609 90369594 M_DKO_ABC_Rep1_peak_2602 0.003324638822342 -0.697
chr1 14747224 14747719 M_DKO_ABC_Rep1_peak_261 2.42812958800372E-10 1.504
chr1 91187204 91188041 M_DKO_ABC_Rep1_peak_2632 0.002603605607923 -0.774
chr14 32072940 32073678 M_DKO_ABC_Rep1_peak_26528 0.002451914465208 -0.655
chr14 33168566 33169155 M_DKO_ABC_Rep1_peak_26570 0.00170048739882 -0.627
chr14 64323572 64324106 M_DKO_ABC_Rep1_peak_27572 0.000288691123836 -0.968
chr14 70884102 70884833 M_DKO_ABC_Rep1_peak_27901 0.000403499987164 0.683
chr14 115436529 115436989 M_DKO_ABC_Rep1_peak_28721 3.08650764173113E-05 -1.509
chr15 38527829 38528415 M_DKO_ABC_Rep1_peak_29990 0.028733728016769 -0.621
chr15 57730896 57731744 M_DKO_ABC_Rep1_peak_30312 8.1151723691177E-05 -0.615
chr15 64067393 64068054 M_DKO_ABC_Rep1_peak_30673 0.000108025271168 0.694
chr15 72503219 72503932 M_DKO_ABC_Rep1_peak_30899 0.036258402663546 -0.79
chr16 33536424 33536852 M_DKO_ABC_Rep1_peak_34188 0.001393644154177 -0.714
chr1 21008965 21009743 M_DKO_ABC_Rep1_peak_347 0.001082552088868 0.702
chr16 51813791 51814427 M_DKO_ABC_Rep1_peak_34862 0.025310388787722 -0.664
chr16 87625011 87625853 M_DKO_ABC_Rep1_peak_35472 1.14138779343475E-05 0.63
chr16 91056051 91056909 M_DKO_ABC_Rep1_peak_35569 0.000348073542799 -0.616
chr17 13558792 13559511 M_DKO_ABC_Rep1_peak_36571 0.000476133031732 -0.949
chr17 23576036 23576636 M_DKO_ABC_Rep1_peak_36774 0.000341398640221 0.891
chr17 27063715 27064621 M_DKO_ABC_Rep1_peak_37054 0.000281429643816 0.709
chr1 136322671 136323338 M_DKO_ABC_Rep1_peak_3839 8.7803091443054E-06 -1.006
chr1 21633891 21634574 M_DKO_ABC_Rep1_peak_388 0.029681081254858 -0.683
chr17 62844359 62844835 M_DKO_ABC_Rep1_peak_38861 0.000771429528319 -0.881
chr17 74819246 74820162 M_DKO_ABC_Rep1_peak_39330 0.009398107355713 -0.679
chr18 4311781 4312232 M_DKO_ABC_Rep1_peak_40134 0.00338604445753 0.592
chr18 5890696 5891279 M_DKO_ABC_Rep1_peak_40220 0.013159875135859 -0.683
chr18 46447495 46447945 M_DKO_ABC_Rep1_peak_41264 0.000658554747184 -0.701
chr18 56883619 56884555 M_DKO_ABC_Rep1_peak_41567 4.56294281107065E-05 0.746
chr18 78311981 78312580 M_DKO_ABC_Rep1_peak_42491 0.007246871747131 -0.79
chr18 79047911 79048578 M_DKO_ABC_Rep1_peak_42517 0.000841466510972 -0.755
chr1 153129877 153130446 M_DKO_ABC_Rep1_peak_4335 0.003035868118448 -0.713
chr1 153317417 153318081 M_DKO_ABC_Rep1_peak_4348 0.005217709033535 -0.662
chr19 34167787 34168453 M_DKO_ABC_Rep1_peak_44407 0.015497962187679 -0.655
chr19 41495179 41496212 M_DKO_ABC_Rep1_peak_44757 0.006890634034214 -0.681
chr2 6491015 6491877 M_DKO_ABC_Rep1_peak_45866 0.002054532729728 1.005
chr2 18592288 18592731 M_DKO_ABC_Rep1_peak_46225 0.010461079858584 -0.658
chr2 49557380 49557755 M_DKO_ABC_Rep1_peak_47614 0.034603294740806 -0.606
chr2 75788392 75788851 M_DKO_ABC_Rep1_peak_48552 0.003271344860733 0.596
chr1 164814323 164814773 M_DKO_ABC_Rep1_peak_4987 0.00279746757195 0.591
chr2 124264174 124264821 M_DKO_ABC_Rep1_peak_49919 0.000140308660727 0.781
chr2 127723179 127723621 M_DKO_ABC_Rep1_peak_50089 0.003369688863835 -0.59
chr2 145196826 145197586 M_DKO_ABC_Rep1_peak_50603 0.038496073895579 -0.69
chr2 146254256 146254756 M_DKO_ABC_Rep1_peak_50633 0.012533072911155 0.608
chr2 150306870 150307582 M_DKO_ABC_Rep1_peak_50747 0.011119238010314 -0.641
chr2 165653468 165654112 M_DKO_ABC_Rep1_peak_51571 0.002934738335464 -0.611
chr2 166394657 166395282 M_DKO_ABC_Rep1_peak_51635 0.002055305420461 -0.587
chr2 167467127 167467726 M_DKO_ABC_Rep1_peak_51771 0.002720117715025 0.603
chr2 174774400 174774917 M_DKO_ABC_Rep1_peak_52188 0.0044050555129 -0.692
chr2 178555665 178556125 M_DKO_ABC_Rep1_peak_52240 0.000209603341432 -0.693
chr3 37370345 37370983 M_DKO_ABC_Rep1_peak_53094 0.003055766181997 -0.684
chr3 51788790 51789790 M_DKO_ABC_Rep1_peak_53325 0.005761180312508 -0.69
chr3 52392506 52392798 M_DKO_ABC_Rep1_peak_53385 0.001757649063728 -0.642
chr3 84092888 84093310 M_DKO_ABC_Rep1_peak_54191 0.002839858398995 -0.734
chr3 95979371 95979890 M_DKO_ABC_Rep1_peak_54860 0.001495069768978 -0.735
chr3 101371793 101372726 M_DKO_ABC_Rep1_peak_55180 0.001578792767767 0.791
chr3 116656047 116656593 M_DKO_ABC_Rep1_peak_55774 0.001394599763233 -0.694
chr3 121458530 121459314 M_DKO_ABC_Rep1_peak_55838 0.002240001998736 -0.612
chr3 135513009 135513620 M_DKO_ABC_Rep1_peak_56313 4.85775464740486E-05 0.775
chr3 157627163 157628224 M_DKO_ABC_Rep1_peak_57051 0.025773552366456 -0.644
chr4 4311598 4311978 M_DKO_ABC_Rep1_peak_57189 0.004082421011071 0.766
chr1 35590477 35591175 M_DKO_ABC_Rep1_peak_590 0.001372121196044 0.668
chr1 181230749 181231114 M_DKO_ABC_Rep1_peak_5905 0.000955942753535 -0.682
chr4 111395972 111396394 M_DKO_ABC_Rep1_peak_59971 0.008333862059692 -0.669
chr4 152228069 152228729 M_DKO_ABC_Rep1_peak_62332 0.005148074333509 -0.625
chr4 154956640 154956955 M_DKO_ABC_Rep1_peak_62421 0.004490904973515 -0.614
chr5 19666068 19666897 M_DKO_ABC_Rep1_peak_62825 0.005971942570526 -0.828
chr5 21479663 21480258 M_DKO_ABC_Rep1_peak_62927 0.005957488485069 -0.779
chr5 36559972 36560161 M_DKO_ABC_Rep1_peak_63595 0.002415330702399 -0.782
chr5 37089132 37089722 M_DKO_ABC_Rep1_peak_63656 0.001785785696471 0.605
chr1 192557853 192558402 M_DKO_ABC_Rep1_peak_6422 5.09014037854921E-05 0.923
chr5 66000558 66001227 M_DKO_ABC_Rep1_peak_64310 0.000205621915621 -0.896
chr5 90621802 90622491 M_DKO_ABC_Rep1_peak_64844 0.000608118320237 -0.924
chr5 114199057 114199979 M_DKO_ABC_Rep1_peak_65877 0.000555028105475 0.624
chr5 120024128 120024632 M_DKO_ABC_Rep1_peak_66214 0.002677106824662 -0.646
chr5 123814583 123815193 M_DKO_ABC_Rep1_peak_66535 0.000580553665065 -0.899
chr5 136482330 136482747 M_DKO_ABC_Rep1_peak_67021 0.006137798839813 -0.594
chr10 8933818 8934456 M_DKO_ABC_Rep1_peak_6771 0.003631189632464 -0.645
chr6 16963887 16964751 M_DKO_ABC_Rep1_peak_68234 0.033662273583533 -0.61
chr6 16965636 16966048 M_DKO_ABC_Rep1_peak_68235 0.010314795452991 -0.943
chr6 30230265 30230738 M_DKO_ABC_Rep1_peak_68540 0.000144391559645 -0.591
chr6 48685663 48686075 M_DKO_ABC_Rep1_peak_69141 0.006333699787097 0.825
chr6 67790865 67791894 M_DKO_ABC_Rep1_peak_69781 0.015046859799369 -0.747
chr6 68120567 68121300 M_DKO_ABC_Rep1_peak_69799 0.005568519216084 -0.62
chr6 69587115 69587538 M_DKO_ABC_Rep1_peak_69896 0.003832931207402 -0.648
chr6 84587393 84588024 M_DKO_ABC_Rep1_peak_70289 0.005997023745361 0.603
chr6 88662010 88662690 M_DKO_ABC_Rep1_peak_70550 0.003399047336703 -0.708
chr6 90677103 90677363 M_DKO_ABC_Rep1_peak_70665 0.006587952806862 0.646
chr6 94857931 94858861 M_DKO_ABC_Rep1_peak_70797 0.003886825859636 -0.858
chr6 108806369 108806990 M_DKO_ABC_Rep1_peak_71248 1.94840011163107E-05 -1.002
chr6 127419815 127420497 M_DKO_ABC_Rep1_peak_72077 0.002856706369287 0.668
chr6 137362902 137363383 M_DKO_ABC_Rep1_peak_72600 0.002973505823643 -0.992
chr6 137386170 137386862 M_DKO_ABC_Rep1_peak_72601 0.019323861872153 -0.688
chr6 137557685 137559423 M_DKO_ABC_Rep1_peak_72610 0.025572449954676 -0.685
chr6 142941776 142942325 M_DKO_ABC_Rep1_peak_72719 0.000146417392337 0.966
chr7 76460947 76461449 M_DKO_ABC_Rep1_peak_75308 0.005171385751736 -0.879
chr7 89308121 89308767 M_DKO_ABC_Rep1_peak_75776 0.003679605645885 -0.934
chr7 98486445 98487478 M_DKO_ABC_Rep1_peak_76067 7.60063946224249E-05 -0.617
chr7 100114116 100114689 M_DKO_ABC_Rep1_peak_76178 0.000553212619062 0.727
chr7 115218663 115219290 M_DKO_ABC_Rep1_peak_76908 0.002557425383595 -0.628
chr7 128121534 128122270 M_DKO_ABC_Rep1_peak_77553 0.014901844426197 0.616
chr7 139454189 139454774 M_DKO_ABC_Rep1_peak_77911 0.005862396104338 0.716
chr7 141837493 141838098 M_DKO_ABC_Rep1_peak_78048 0.000458262954385 -1.131
chr7 144531632 144532412 M_DKO_ABC_Rep1_peak_78198 0.000347631039492 -0.767
chr8 6179247 6179944 M_DKO_ABC_Rep1_peak_78340 0.018559435529299 -0.615
chr8 33840966 33841533 M_DKO_ABC_Rep1_peak_79001 0.002835295827416 0.688
chr10 42192906 42193480 M_DKO_ABC_Rep1_peak_7904 0.007626827875261 -0.66
chr8 39594611 39595068 M_DKO_ABC_Rep1_peak_79200 0.040651690278503 -0.698
chr8 57589182 57589774 M_DKO_ABC_Rep1_peak_79497 0.002522338700574 -1.042
chr8 57636476 57637206 M_DKO_ABC_Rep1_peak_79502 0.00048144047307 -0.894
chr8 67713046 67713847 M_DKO_ABC_Rep1_peak_79630 0.001112344729942 -0.878
chr8 70426374 70427075 M_DKO_ABC_Rep1_peak_79769 0.001400823221018 -0.674
chr8 87938955 87939825 M_DKO_ABC_Rep1_peak_80574 0.000694682659749 0.727
chr8 110981944 110982383 M_DKO_ABC_Rep1_peak_81244 8.84560668591036E-09 -1.261
chr8 114675073 114675861 M_DKO_ABC_Rep1_peak_81348 8.86295312827488E-08 1.336
chr8 120390534 120391205 M_DKO_ABC_Rep1_peak_81678 0.002514551079704 -0.753
chr8 121652579 121653543 M_DKO_ABC_Rep1_peak_81776 3.52458036469188E-05 0.829
chr8 122345144 122345941 M_DKO_ABC_Rep1_peak_81830 0.001157008046779 -0.661
chr8 124866744 124867001 M_DKO_ABC_Rep1_peak_82022 0.000225464047927 -0.953
chr9 29647622 29648334 M_DKO_ABC_Rep1_peak_82963 0.000792600462266 -1.034
chr9 50833447 50834452 M_DKO_ABC_Rep1_peak_83738 0.012193856552786 -0.642
chr9 63711606 63712206 M_DKO_ABC_Rep1_peak_84398 0.000560943974291 -0.81
chr9 70277313 70278143 M_DKO_ABC_Rep1_peak_84725 0.000837901328217 0.697
chr9 92374459 92375628 M_DKO_ABC_Rep1_peak_85488 0.002445549990688 0.806
chr9 105186578 105187254 M_DKO_ABC_Rep1_peak_85913 0.00078175495571 0.621
chr9 116324198 116324812 M_DKO_ABC_Rep1_peak_86513 0.001397241438883 -0.652
chr9 122187331 122187890 M_DKO_ABC_Rep1_peak_86798 0.003435350860379 -0.942
chrX 59133962 59135505 M_DKO_ABC_Rep1_peak_87632 0.009059525451643 -0.657
chrX 167115160 167115435 M_DKO_ABC_Rep1_peak_88959 1.52482002230831E-06 1.034
chr10 68035872 68036885 M_DKO_ABC_Rep1_peak_8933 1.69491063256564E-07 1.02
chr10 77298705 77299041 M_DKO_ABC_Rep1_peak_9261 0.001523880219595 -0.834
chr10 83183840 83184656 M_DKO_ABC_Rep1_peak_9778 8.75381582671596E-05 -0.669
chr10 118643456 118643905 M_DKO_ABC_Rep2_peak_10556 0.010046547322197 -0.63
chr1 46831909 46832367 M_DKO_ABC_Rep2_peak_1059 2.31012372693394E-06 -1.021
chr10 120780667 120781081 M_DKO_ABC_Rep2_peak_10630 0.000700746750885 -1.065
chr11 24235151 24235903 M_DKO_ABC_Rep2_peak_11902 0.011635118701636 -0.588
chr11 26823528 26824569 M_DKO_ABC_Rep2_peak_11977 0.01113169597592 -0.722
chr11 32561508 32561784 M_DKO_ABC_Rep2_peak_12140 0.000315586860574 -0.715
chr11 50047673 50048413 M_DKO_ABC_Rep2_peak_12674 0.012112352588275 -0.65
chr11 53820426 53821653 M_DKO_ABC_Rep2_peak_12901 3.491665412043E-05 0.788
chr11 67673038 67673509 M_DKO_ABC_Rep2_peak_13481 0.020706113933094 0.624
chr11 73080381 73080672 M_DKO_ABC_Rep2_peak_13863 0.003628341814426 -0.791
chr11 74434745 74435422 M_DKO_ABC_Rep2_peak_13887 1.8151587149123E-06 1.032
chr11 74959770 74960672 M_DKO_ABC_Rep2_peak_13925 2.83638672871194E-05 -0.976
chr11 89978364 89979133 M_DKO_ABC_Rep2_peak_14861 0.000437168343446 -0.828
chr1 60761507 60762207 M_DKO_ABC_Rep2_peak_1555 0.00269045943534 0.599
chr11 109434248 109434562 M_DKO_ABC_Rep2_peak_16031 0.005705076111035 -0.602
chr11 113172357 113173580 M_DKO_ABC_Rep2_peak_16117 0.022356035767187 0.641
chr11 118192848 118193643 M_DKO_ABC_Rep2_peak_16586 0.010655943530768 -0.59
chr11 120901840 120902894 M_DKO_ABC_Rep2_peak_16812 5.09473007853154E-05 0.726
chr12 16776995 16777802 M_DKO_ABC_Rep2_peak_17263 1.25279261213752E-07 -1.207
chr12 30372730 30373810 M_DKO_ABC_Rep2_peak_17537 0.001631100421799 0.599
chr1 71956838 71957319 M_DKO_ABC_Rep2_peak_1802 0.007173122400339 -0.945
chr12 52939387 52940281 M_DKO_ABC_Rep2_peak_18115 0.000179835646843 -0.928
chr12 55467707 55468165 M_DKO_ABC_Rep2_peak_18192 0.00061237047477 0.656
chr1 73940525 73941299 M_DKO_ABC_Rep2_peak_1853 0.00370005042741 -0.605
chr12 91640639 91641134 M_DKO_ABC_Rep2_peak_19350 0.004485087590793 0.681
chr12 91660622 91660877 M_DKO_ABC_Rep2_peak_19352 0.011078263118042 0.63
chr12 100992529 100992785 M_DKO_ABC_Rep2_peak_19668 0.002650146866132 0.638
chr12 108554185 108555631 M_DKO_ABC_Rep2_peak_19981 5.71009857453157E-06 0.737
chr13 6078294 6079045 M_DKO_ABC_Rep2_peak_20615 1.1486410806029E-05 0.677
chr13 13788007 13788429 M_DKO_ABC_Rep2_peak_20860 0.010240822069177 -0.607
chr13 28425632 28426374 M_DKO_ABC_Rep2_peak_21270 0.00436569608538 -0.669
chr13 30685781 30686483 M_DKO_ABC_Rep2_peak_21385 0.00010570767011 0.723
chr13 32545312 32545702 M_DKO_ABC_Rep2_peak_21473 0.000113205241853 -0.924
chr13 32664971 32665788 M_DKO_ABC_Rep2_peak_21481 0.011593545093175 -0.725
chr13 43822239 43822880 M_DKO_ABC_Rep2_peak_22045 0.012723137648844 -0.588
chr13 45412767 45414536 M_DKO_ABC_Rep2_peak_22156 0.00208668328955 0.597
chr1 14304273 14305070 M_DKO_ABC_Rep2_peak_223 1.11097501771765E-05 -1.028
chr13 55677298 55677847 M_DKO_ABC_Rep2_peak_22758 0.010126605417427 -0.656
chr13 63108236 63109081 M_DKO_ABC_Rep2_peak_22934 9.66867606758887E-06 0.832
chr13 76579258 76579945 M_DKO_ABC_Rep2_peak_23246 0.000885521018463 -1.143
chr13 82516072 82517360 M_DKO_ABC_Rep2_peak_23353 0.002401801285339 -0.933
chr13 95076104 95076636 M_DKO_ABC_Rep2_peak_23766 0.004060826568529 0.812
chr13 103356695 103357701 M_DKO_ABC_Rep2_peak_24110 0.000587733703961 -0.783
chr14 17427698 17428365 M_DKO_ABC_Rep2_peak_25014 0.039819745885163 -0.611
chr14 24843384 24844098 M_DKO_ABC_Rep2_peak_25235 3.76896367327316E-05 -0.821
chr14 25546982 25548210 M_DKO_ABC_Rep2_peak_25268 0.028475799720777 -0.717
chr14 25600217 25600841 M_DKO_ABC_Rep2_peak_25276 0.002588188258937 -0.638
chr14 76505432 76506210 M_DKO_ABC_Rep2_peak_27149 0.000856115433539 -0.75
chr14 76603995 76604885 M_DKO_ABC_Rep2_peak_27158 0.000583239549357 -0.843
chr14 103619381 103620406 M_DKO_ABC_Rep2_peak_27578 0.001096882444465 0.617
chr14 105668917 105669359 M_DKO_ABC_Rep2_peak_27639 0.0033949387441 -0.816
chr14 107858183 107859069 M_DKO_ABC_Rep2_peak_27663 0.041854061535515 -0.645
chr14 122186872 122187247 M_DKO_ABC_Rep2_peak_27935 2.39924868810396E-05 -0.918
chr15 3290399 3290999 M_DKO_ABC_Rep2_peak_27996 0.013128516947273 -0.635
chr15 12802336 12803171 M_DKO_ABC_Rep2_peak_28364 0.001243422227803 -0.67
chr15 35510161 35510799 M_DKO_ABC_Rep2_peak_28709 0.001515456156147 -0.737
chr15 37909018 37909721 M_DKO_ABC_Rep2_peak_28840 0.000790537572583 -0.781
chr15 38350478 38351203 M_DKO_ABC_Rep2_peak_28872 0.01188413523996 -0.658
chr15 57809652 57810114 M_DKO_ABC_Rep2_peak_29181 0.006796666653957 -0.614
chr15 62457839 62458454 M_DKO_ABC_Rep2_peak_29453 0.000844577248085 0.612
chr15 63371367 63372016 M_DKO_ABC_Rep2_peak_29473 0.002806719075344 -0.73
chr15 81781852 81782447 M_DKO_ABC_Rep2_peak_30479 0.00292944629867 -0.659
chr15 84638179 84638894 M_DKO_ABC_Rep2_peak_30677 6.56362473744524E-05 -0.845
chr15 84968428 84969236 M_DKO_ABC_Rep2_peak_30703 0.000826646137889 -0.701
chr15 100508576 100509336 M_DKO_ABC_Rep2_peak_31373 0.001483620555759 0.64
chr16 8747693 8748461 M_DKO_ABC_Rep2_peak_31800 0.004042364748089 -0.607
chr16 11526267 11526794 M_DKO_ABC_Rep2_peak_31965 0.003759834308637 -0.701
chr16 14134926 14135577 M_DKO_ABC_Rep2_peak_32058 0.004890172673102 -0.658
chr1 128697884 128698340 M_DKO_ABC_Rep2_peak_3218 0.007530234038057 -0.618
chr16 17831792 17832172 M_DKO_ABC_Rep2_peak_32186 0.005248154523267 0.648
chr16 24478874 24479529 M_DKO_ABC_Rep2_peak_32555 0.001587821326608 -0.673
chr16 32107595 32108792 M_DKO_ABC_Rep2_peak_32871 0.001309104324617 -0.642
chr16 36769919 36770638 M_DKO_ABC_Rep2_peak_33168 9.94820894107313E-10 -2.993
chr16 43397463 43398373 M_DKO_ABC_Rep2_peak_33313 0.000252031265118 0.755
chr16 57441128 57441364 M_DKO_ABC_Rep2_peak_33804 0.015771558000163 -0.586
chr16 57468581 57468962 M_DKO_ABC_Rep2_peak_33807 0.000238645791401 -0.72
chr16 87609994 87611087 M_DKO_ABC_Rep2_peak_34192 0.002199735980128 0.646
chr16 92631637 92632073 M_DKO_ABC_Rep2_peak_34404 0.000279840959927 -0.856
chr17 5867305 5868062 M_DKO_ABC_Rep2_peak_34967 0.003592155197128 -0.645
chr17 23683609 23684161 M_DKO_ABC_Rep2_peak_35487 0.012120802725059 -0.639
chr1 21519944 21520768 M_DKO_ABC_Rep2_peak_355 3.77893075602817E-08 1.059
chr17 25257744 25258480 M_DKO_ABC_Rep2_peak_35600 0.00662661731236 0.667
chr17 36167389 36168808 M_DKO_ABC_Rep2_peak_36639 0.038413505334606 -0.917
chr17 45072537 45073385 M_DKO_ABC_Rep2_peak_36830 0.003882169243032 0.605
chr17 65603932 65605485 M_DKO_ABC_Rep2_peak_37590 0.004589635773691 -0.593
chr17 72935902 72936225 M_DKO_ABC_Rep2_peak_37802 0.005215454920232 -0.805
chr17 73449072 73449616 M_DKO_ABC_Rep2_peak_37868 0.001368673171246 -0.946
chr17 73456502 73457028 M_DKO_ABC_Rep2_peak_37869 0.00281297774706 -0.685
chr17 75177680 75178663 M_DKO_ABC_Rep2_peak_37949 2.5671999071197E-05 0.614
chr17 80370761 80371046 M_DKO_ABC_Rep2_peak_38112 0.001964152558169 -0.935
chr17 80734768 80735092 M_DKO_ABC_Rep2_peak_38143 0.030736278574989 -0.615
chr17 84999406 85000069 M_DKO_ABC_Rep2_peak_38351 0.00026130258576 -1.111
chr18 5694252 5695288 M_DKO_ABC_Rep2_peak_38746 0.004261759491846 -0.645
chr18 24090705 24091565 M_DKO_ABC_Rep2_peak_39099 0.000218559110987 -0.682
chr18 35214635 35215329 M_DKO_ABC_Rep2_peak_39372 0.011326181108704 -0.609
chr18 36025490 36025992 M_DKO_ABC_Rep2_peak_39446 0.005920126863071 -0.63
chr18 82756680 82757243 M_DKO_ABC_Rep2_peak_41142 0.001343173612601 -0.751
chr19 17339344 17339926 M_DKO_ABC_Rep2_peak_42160 0.004346657057209 -0.72
chr1 24612351 24613376 M_DKO_ABC_Rep2_peak_422 0.000329653197628 -1.631
chr19 29453966 29454834 M_DKO_ABC_Rep2_peak_42534 0.000192765090961 -0.691
chr19 33160037 33160481 M_DKO_ABC_Rep2_peak_42732 0.00382375363413 -0.684
chr19 34725261 34725856 M_DKO_ABC_Rep2_peak_42808 0.002781733929719 -0.649
chr19 37436660 37437110 M_DKO_ABC_Rep2_peak_42911 0.005700347513332 -0.63
chr19 46887870 46888517 M_DKO_ABC_Rep2_peak_43448 0.000370129094357 -0.728
chr2 27212195 27212650 M_DKO_ABC_Rep2_peak_44892 0.008046395168215 -0.674
chr2 72136820 72137414 M_DKO_ABC_Rep2_peak_46591 0.003490655508106 -0.772
chr2 72139985 72141584 M_DKO_ABC_Rep2_peak_46592 0.001661450105197 -0.689
chr2 75234764 75235284 M_DKO_ABC_Rep2_peak_46736 0.013779487302744 -0.604
chr2 83742288 83743090 M_DKO_ABC_Rep2_peak_46920 0.020168100652453 -0.605
chr2 94360373 94360947 M_DKO_ABC_Rep2_peak_47298 0.00228875239 -0.794
chr2 124732390 124733230 M_DKO_ABC_Rep2_peak_48142 0.00012917078915 0.618
chr2 129094026 129094991 M_DKO_ABC_Rep2_peak_48387 0.002778371681154 -0.65
chr2 130029773 130030212 M_DKO_ABC_Rep2_peak_48442 0.000597149148817 0.845
chr2 132057723 132058227 M_DKO_ABC_Rep2_peak_48557 0.001183774287565 -0.665
chr2 164422400 164423730 M_DKO_ABC_Rep2_peak_49622 0.000150384109267 -0.6
chr2 165654762 165655440 M_DKO_ABC_Rep2_peak_49722 2.40813355571979E-05 -0.879
chr2 165788071 165788366 M_DKO_ABC_Rep2_peak_49726 0.004275623650732 0.745
chr3 9512827 9513358 M_DKO_ABC_Rep2_peak_50632 2.27876334667874E-08 -1.474
chr3 32615384 32616043 M_DKO_ABC_Rep2_peak_51082 0.005490892536751 0.666
chr3 52469983 52470386 M_DKO_ABC_Rep2_peak_51470 0.002762184629177 -0.631
chr3 89872243 89872567 M_DKO_ABC_Rep2_peak_52677 0.006511412389547 -0.601
chr3 100482384 100483136 M_DKO_ABC_Rep2_peak_53161 0.000442957698734 0.634
chr1 177644024 177644801 M_DKO_ABC_Rep2_peak_5425 0.000433452780205 0.64
chr4 15272237 15272551 M_DKO_ABC_Rep2_peak_55387 0.00291893663433 -0.657
chr4 32747979 32748788 M_DKO_ABC_Rep2_peak_55650 0.004042783503754 -0.667
chr4 46573867 46574729 M_DKO_ABC_Rep2_peak_56156 0.000163436389315 0.687
chr1 35765711 35766232 M_DKO_ABC_Rep2_peak_565 0.003803841654872 -0.609
chr4 95317806 95318307 M_DKO_ABC_Rep2_peak_57258 0.003235803364161 0.655
chr4 105211666 105212308 M_DKO_ABC_Rep2_peak_57524 0.005068809238299 -0.637
chr1 183800854 183801366 M_DKO_ABC_Rep2_peak_5774 0.001156158709878 -0.626
chr4 118138976 118139304 M_DKO_ABC_Rep2_peak_57998 0.001109365072554 -0.602
chr4 119369995 119370496 M_DKO_ABC_Rep2_peak_58055 0.000408043908331 0.951
chr4 152201415 152202068 M_DKO_ABC_Rep2_peak_60034 0.003470564796377 -0.641
chr4 155191552 155192029 M_DKO_ABC_Rep2_peak_60152 0.000883835504153 -0.734
chr5 19891569 19892160 M_DKO_ABC_Rep2_peak_60516 0.025852979529921 -0.706
chr5 21045584 21046662 M_DKO_ABC_Rep2_peak_60570 0.00366907254943 -0.717
chr5 36945016 36945911 M_DKO_ABC_Rep2_peak_61278 0.000579795522292 0.69
chr5 72858415 72858925 M_DKO_ABC_Rep2_peak_62123 5.7993550988111E-06 -1.116
chr5 74404098 74404514 M_DKO_ABC_Rep2_peak_62211 0.00081826037758 -0.761
chr5 100571886 100572604 M_DKO_ABC_Rep2_peak_62757 0.001169807124108 -0.712
chr10 4122993 4123923 M_DKO_ABC_Rep2_peak_6287 0.024727587660163 -0.601
chr5 110313103 110313678 M_DKO_ABC_Rep2_peak_63223 0.002487867979599 0.69
chr5 110797545 110798112 M_DKO_ABC_Rep2_peak_63247 3.22426368309673E-05 -1.064
chr5 112972070 112972819 M_DKO_ABC_Rep2_peak_63346 0.000622252313575 -0.8
chr5 113114093 113115026 M_DKO_ABC_Rep2_peak_63353 6.75487732712063E-05 -0.748
chr5 113119775 113120398 M_DKO_ABC_Rep2_peak_63355 0.000262140368907 -0.855
chr5 120696802 120697368 M_DKO_ABC_Rep2_peak_63808 2.85330129359625E-07 -0.808
chr10 12821164 12821806 M_DKO_ABC_Rep2_peak_6548 1.67395756511956E-05 0.785
chr6 12748284 12749789 M_DKO_ABC_Rep2_peak_65664 8.56273573715437E-13 1.213
chr6 24166579 24167493 M_DKO_ABC_Rep2_peak_65877 3.62984932988381E-10 0.926
chr6 43856950 43857740 M_DKO_ABC_Rep2_peak_66574 2.19362578274065E-09 1.199
chr6 52606874 52607502 M_DKO_ABC_Rep2_peak_66906 0.003506757893992 -0.645
chr6 52877019 52877972 M_DKO_ABC_Rep2_peak_66925 0.003233777855173 -0.706
chr6 54039416 54040587 M_DKO_ABC_Rep2_peak_66970 0.000864203533907 0.61
chr6 67555336 67556135 M_DKO_ABC_Rep2_peak_67270 0.011221839383869 -0.603
chr6 86994950 86995643 M_DKO_ABC_Rep2_peak_67904 0.001409445190969 0.73
chr6 97048325 97048829 M_DKO_ABC_Rep2_peak_68312 0.009494297352189 0.589
chr6 99171511 99172601 M_DKO_ABC_Rep2_peak_68409 0.004748670023883 -0.672
chr6 99264309 99264614 M_DKO_ABC_Rep2_peak_68428 0.01836841992798 -0.619
chr6 99322256 99323201 M_DKO_ABC_Rep2_peak_68441 0.000748467556637 -0.616
chr6 108717505 108718082 M_DKO_ABC_Rep2_peak_68677 8.8134040062269E-07 -0.85
chr6 115969679 115970392 M_DKO_ABC_Rep2_peak_68957 0.001002037914976 -0.598
chr6 116016292 116016810 M_DKO_ABC_Rep2_peak_68967 0.008487410001975 -0.636
chr6 116724418 116725060 M_DKO_ABC_Rep2_peak_69004 0.005717879943478 -0.588
chr6 125532304 125532866 M_DKO_ABC_Rep2_peak_69448 0.004515634987178 -0.677
chr6 129088332 129089156 M_DKO_ABC_Rep2_peak_69650 0.018549541077044 -0.682
chr6 130382212 130382918 M_DKO_ABC_Rep2_peak_69741 0.01224461675212 -0.766
chr10 21233165 21233584 M_DKO_ABC_Rep2_peak_6988 0.006334951507573 -0.709
chr6 135237223 135237888 M_DKO_ABC_Rep2_peak_69922 0.004149252023898 -0.639
chr6 135362536 135363129 M_DKO_ABC_Rep2_peak_69929 0.001259690593872 -0.804
chr10 21365675 21366381 M_DKO_ABC_Rep2_peak_6999 0.009632723365159 0.687
chr6 140541934 140542502 M_DKO_ABC_Rep2_peak_70066 0.003037984787369 -0.686
chr6 140819412 140819874 M_DKO_ABC_Rep2_peak_70092 0.000302666932696 -0.638
chr7 5363399 5364235 M_DKO_ABC_Rep2_peak_70645 8.32626815990534E-05 0.669
chr7 16837877 16838164 M_DKO_ABC_Rep2_peak_70836 0.004135495837633 -0.653
chr7 43883545 43883930 M_DKO_ABC_Rep2_peak_71792 0.000600639235735 0.941
chr7 49764791 49766067 M_DKO_ABC_Rep2_peak_72178 0.000143068944892 0.694
chr7 76411811 76412577 M_DKO_ABC_Rep2_peak_72704 0.046797717125276 -0.815
chr7 80500903 80501551 M_DKO_ABC_Rep2_peak_72857 0.000568088664157 -0.661
chr7 98997693 98998278 M_DKO_ABC_Rep2_peak_73460 2.11057371757735E-06 -1.077
chr7 112209828 112210496 M_DKO_ABC_Rep2_peak_74087 0.006069652154824 0.681
chr7 112620298 112621302 M_DKO_ABC_Rep2_peak_74100 1.67924400882771E-05 0.958
chr7 115213073 115213637 M_DKO_ABC_Rep2_peak_74238 0.000267675510693 -0.713
chr7 115222383 115223020 M_DKO_ABC_Rep2_peak_74241 0.009156852793299 -0.714
chr7 126112764 126113368 M_DKO_ABC_Rep2_peak_74653 0.009799094109476 -0.673
chr7 137613694 137614501 M_DKO_ABC_Rep2_peak_75165 0.007800543567699 0.655
chr7 145263991 145264913 M_DKO_ABC_Rep2_peak_75516 7.11299700078891E-05 -1.124
chr8 11168540 11169287 M_DKO_ABC_Rep2_peak_75706 0.015542776362663 -0.614
chr8 12634055 12634589 M_DKO_ABC_Rep2_peak_75753 4.71243884930988E-05 0.893
chr8 79159341 79159875 M_DKO_ABC_Rep2_peak_77315 7.32983303816308E-06 -0.863
chr8 80363916 80364574 M_DKO_ABC_Rep2_peak_77367 0.000279183138391 -0.808
chr10 44636023 44636504 M_DKO_ABC_Rep2_peak_7748 0.002783759632823 -0.697
chr8 83175657 83176095 M_DKO_ABC_Rep2_peak_77505 0.00017975687536 0.852
chr10 45823610 45824078 M_DKO_ABC_Rep2_peak_7795 0.004147333023235 -0.629
chr8 104121323 104121754 M_DKO_ABC_Rep2_peak_78119 0.001082664947857 -0.688
chr8 127772253 127773045 M_DKO_ABC_Rep2_peak_79417 0.000152743987429 0.72
chr8 128103209 128103897 M_DKO_ABC_Rep2_peak_79437 0.000987468128275 -0.655
chr8 128352707 128353262 M_DKO_ABC_Rep2_peak_79449 0.004530300111366 -0.586
chr9 25123498 25124412 M_DKO_ABC_Rep2_peak_80077 0.000690625148501 0.647
chr9 40630734 40631806 M_DKO_ABC_Rep2_peak_80414 0.000203953168686 0.636
chr9 40691908 40692771 M_DKO_ABC_Rep2_peak_80418 9.03472506198321E-06 1.03
chr9 43761373 43762375 M_DKO_ABC_Rep2_peak_80545 8.0373180031662E-05 -0.706
chr9 57900461 57900993 M_DKO_ABC_Rep2_peak_81192 0.010605980859047 0.63
chr9 77469646 77470448 M_DKO_ABC_Rep2_peak_82160 0.004731030334928 -0.842
chr9 81863266 81864296 M_DKO_ABC_Rep2_peak_82309 0.018034343772778 -0.653
chr9 108225927 108226809 M_DKO_ABC_Rep2_peak_83222 0.006692344976208 0.642
chr9 121896560 121897202 M_DKO_ABC_Rep2_peak_83853 0.005946921519711 -0.604
chrX 11839354 11840987 M_DKO_ABC_Rep2_peak_84179 5.39901703388884E-05 0.638
chr10 67581832 67582415 M_DKO_ABC_Rep2_peak_8473 0.002065789830057 -0.597
chr10 67673331 67673876 M_DKO_ABC_Rep2_peak_8495 0.000259062997936 -0.613
chrX 95164115 95164410 M_DKO_ABC_Rep2_peak_85004 0.006370864900128 -0.597
chrX 160151090 160151796 M_DKO_ABC_Rep2_peak_85786 0.002473706012516 -0.657
chrX 166478580 166480140 M_DKO_ABC_Rep2_peak_85914 4.49251625158553E-05 0.681
chrX 166609499 166610843 M_DKO_ABC_Rep2_peak_85919 5.58412458184978E-05 0.83
chrX 166805700 166806456 M_DKO_ABC_Rep2_peak_85930 4.82639505737901E-05 0.787
chrX 167146480 167147211 M_DKO_ABC_Rep2_peak_85956 0.00072005965822 0.805
chrX 169215522 169216429 M_DKO_ABC_Rep2_peak_86026 0.000333241884276 0.847
chrY 971108 971589 M_DKO_ABC_Rep2_peak_86071 9.53201866004713E-13 -2.498
chrY 1253556 1254507 M_DKO_ABC_Rep2_peak_86076 2.14920614837644E-08 -1.237
chrY 90718218 90719143 M_DKO_ABC_Rep2_peak_86083 4.68484832694289E-22 -3.064
chr1 40091554 40092061 M_DKO_ABC_Rep2_peak_894 0.002698363642112 -0.67
chr10 82865980 82867231 M_DKO_ABC_Rep2_peak_9298 0.000396230299567 -0.73
chr10 84230396 84230927 M_DKO_ABC_Rep2_peak_9384 0.007846944117726 -0.66
chr10 95182424 95182735 M_DKO_ABC_Rep2_peak_9824 0.000154176311952 -0.828
chr10 96622340 96624173 M_DKO_ABC_Rep2_peak_9975 1.31126337363215E-05 -0.589
chr10 94523969 94524233 YAA_DKO_ABC_Rep1_peak_10141 6.98932320761556E-05 1.001
chr10 95442326 95442699 YAA_DKO_ABC_Rep1_peak_10255 0.00502469905406 0.665
chr10 95471939 95472608 YAA_DKO_ABC_Rep1_peak_10256 1.65243352649562E-06 1.051
chr10 100030462 100030959 YAA_DKO_ABC_Rep1_peak_10539 0.001073031866894 0.777
chr10 110773820 110774206 YAA_DKO_ABC_Rep1_peak_10638 0.002795365628139 0.688
chr10 111444271 111444603 YAA_DKO_ABC_Rep1_peak_10703 0.000955435494172 0.774
chr10 116290270 116290974 YAA_DKO_ABC_Rep1_peak_10785 0.000647630516968 0.671
chr10 121458969 121459610 YAA_DKO_ABC_Rep1_peak_11135 0.000976549825103 0.644
chr10 126966553 126967712 YAA_DKO_ABC_Rep1_peak_11295 0.001274600880331 0.599
chr1 52034657 52035926 YAA_DKO_ABC_Rep1_peak_1164 0.00013491582328 0.622
chr1 52052700 52053311 YAA_DKO_ABC_Rep1_peak_1167 0.005703302799354 0.636
chr11 9059900 9060751 YAA_DKO_ABC_Rep1_peak_11878 0.00132208959477 0.633
chr11 9602120 9602542 YAA_DKO_ABC_Rep1_peak_11887 7.44995392872724E-08 -1.517
chr11 21209627 21210408 YAA_DKO_ABC_Rep1_peak_12156 3.66000896349712E-09 1.426
chr11 32200117 32200650 YAA_DKO_ABC_Rep1_peak_12580 2.45592209553322E-05 0.693
chr11 32202281 32202794 YAA_DKO_ABC_Rep1_peak_12581 2.4627438514279E-07 0.986
chr11 46812305 46813028 YAA_DKO_ABC_Rep1_peak_13043 0.000976931160588 0.614
chr11 46847714 46849022 YAA_DKO_ABC_Rep1_peak_13044 0.002009713441328 0.613
chr11 58436767 58437419 YAA_DKO_ABC_Rep1_peak_13581 0.003371898960304 0.708
chr11 63055594 63056042 YAA_DKO_ABC_Rep1_peak_13852 7.69784329171328E-05 0.878
chr11 89031200 89031468 YAA_DKO_ABC_Rep1_peak_15228 0.004044969930839 0.64
chr11 94163047 94163574 YAA_DKO_ABC_Rep1_peak_15301 0.000209361897425 0.981
chr11 109598804 109599577 YAA_DKO_ABC_Rep1_peak_16372 3.29892380581785E-05 1.006
chr11 113101471 113102072 YAA_DKO_ABC_Rep1_peak_16442 0.01101633508223 0.684
chr11 113651125 113651637 YAA_DKO_ABC_Rep1_peak_16486 3.30443588543669E-07 1.082
chr11 115678618 115679103 YAA_DKO_ABC_Rep1_peak_16662 0.017805460494887 0.61
chr11 120647625 120648459 YAA_DKO_ABC_Rep1_peak_17099 0.001230290116026 0.593
chr1 64191613 64192026 YAA_DKO_ABC_Rep1_peak_1719 0.002931747293398 0.598
chr12 5301262 5302084 YAA_DKO_ABC_Rep1_peak_17309 2.95529816496594E-06 1.09
chr12 12590865 12591246 YAA_DKO_ABC_Rep1_peak_17461 0.016329198374208 0.61
chr12 16351579 16352382 YAA_DKO_ABC_Rep1_peak_17548 0.00219552600674 -0.847
chr12 21476472 21476817 YAA_DKO_ABC_Rep1_peak_17708 0.002664238746496 0.764
chr1 6262352 6263406 YAA_DKO_ABC_Rep1_peak_18 0.000530891655867 -0.996
chr12 35721374 35722354 YAA_DKO_ABC_Rep1_peak_18159 0.007258508351685 -0.666
chr12 40979805 40980706 YAA_DKO_ABC_Rep1_peak_18332 0.000223713731839 0.624
chr12 45590176 45590673 YAA_DKO_ABC_Rep1_peak_18417 2.9013730162877E-05 1.108
chr12 46818911 46819961 YAA_DKO_ABC_Rep1_peak_18422 0.001345153130641 0.766
chr12 52847894 52848484 YAA_DKO_ABC_Rep1_peak_18493 1.00254464958197E-08 1.365
chr12 53032772 53033189 YAA_DKO_ABC_Rep1_peak_18498 0.000137140514785 -0.805
chr12 56534540 56535299 YAA_DKO_ABC_Rep1_peak_18606 0.003446823424866 0.665
chr1 72203051 72203607 YAA_DKO_ABC_Rep1_peak_1885 8.6838849293272E-06 0.939
chr12 72009060 72009752 YAA_DKO_ABC_Rep1_peak_18870 0.004860076990294 0.594
chr12 80127208 80127536 YAA_DKO_ABC_Rep1_peak_19283 0.001897257694621 0.59
chr12 82387226 82388269 YAA_DKO_ABC_Rep1_peak_19411 0.000702988709655 0.687
chr12 83848650 83849206 YAA_DKO_ABC_Rep1_peak_19439 0.000670091738232 0.708
chr12 91672003 91672418 YAA_DKO_ABC_Rep1_peak_19776 0.0008985726583 0.609
chr12 98973809 98974779 YAA_DKO_ABC_Rep1_peak_19909 5.42831896376995E-05 0.733
chr12 99946158 99946577 YAA_DKO_ABC_Rep1_peak_19995 6.50023047569744E-05 0.831
chr12 105427408 105427775 YAA_DKO_ABC_Rep1_peak_20351 2.75644950531177E-05 0.972
chr12 105453751 105454796 YAA_DKO_ABC_Rep1_peak_20356 2.11416896932628E-12 1.433
chr12 105853601 105854202 YAA_DKO_ABC_Rep1_peak_20392 0.000191129164393 0.855
chr12 106033075 106033291 YAA_DKO_ABC_Rep1_peak_20409 9.67242034978032E-05 0.817
chr12 109097672 109098029 YAA_DKO_ABC_Rep1_peak_20475 0.014972528943775 0.626
chr12 111875713 111876291 YAA_DKO_ABC_Rep1_peak_20614 0.010468469448932 0.605
chr12 112793745 112794350 YAA_DKO_ABC_Rep1_peak_20682 0.000576680961868 0.872
chr12 116140685 116141031 YAA_DKO_ABC_Rep1_peak_20810 0.00152606721367 0.735
chr13 5286130 5286880 YAA_DKO_ABC_Rep1_peak_21021 0.003597083609579 0.647
chr13 10065712 10066286 YAA_DKO_ABC_Rep1_peak_21210 0.000732129237373 -0.696
chr13 13775929 13776659 YAA_DKO_ABC_Rep1_peak_21337 0.002109523571951 -0.588
chr13 28616462 28617973 YAA_DKO_ABC_Rep1_peak_21771 0.015396366873972 -0.61
chr13 30819959 30820950 YAA_DKO_ABC_Rep1_peak_21899 0.034004239364385 -0.656
chr13 35383469 35383955 YAA_DKO_ABC_Rep1_peak_22115 0.001782007577742 0.79
chr13 38582314 38582870 YAA_DKO_ABC_Rep1_peak_22314 0.000379928138531 0.99
chr13 48748813 48749746 YAA_DKO_ABC_Rep1_peak_22793 0.002099116201712 0.68
chr13 58622589 58623190 YAA_DKO_ABC_Rep1_peak_23313 0.000189292336766 0.831
chr13 73305619 73306182 YAA_DKO_ABC_Rep1_peak_23576 0.007984873034886 0.625
chr13 89435255 89435814 YAA_DKO_ABC_Rep1_peak_24024 2.04762526398516E-08 1.582
chr13 91611735 91612232 YAA_DKO_ABC_Rep1_peak_24114 0.002483479146299 0.819
chr13 99748324 99748653 YAA_DKO_ABC_Rep1_peak_24514 0.001359525520789 0.698
chr13 112996369 112996822 YAA_DKO_ABC_Rep1_peak_25134 0.003132902718752 0.62
chr1 14762134 14763133 YAA_DKO_ABC_Rep1_peak_253 1.32085738808083E-06 1.061
chr14 11081838 11082571 YAA_DKO_ABC_Rep1_peak_25515 0.001746399204775 0.772
chr14 18494705 18495641 YAA_DKO_ABC_Rep1_peak_25716 0.001070562833827 0.715
chr14 21523318 21523699 YAA_DKO_ABC_Rep1_peak_25849 0.007780803501259 -0.681
chr14 24358412 24358865 YAA_DKO_ABC_Rep1_peak_25892 0.001790541110339 0.667
chr14 54224521 54224623 YAA_DKO_ABC_Rep1_peak_26765 0.013696878028098 0.599
chr14 62657169 62658016 YAA_DKO_ABC_Rep1_peak_27182 5.59243058585259E-07 1.024
chr14 73057727 73058366 YAA_DKO_ABC_Rep1_peak_27675 0.000178469068146 0.775
chr14 76428646 76429407 YAA_DKO_ABC_Rep1_peak_27850 3.60300250409301E-06 1.134
chr14 78635782 78637247 YAA_DKO_ABC_Rep1_peak_27963 0.000351669609771 0.638
chr14 78681088 78681761 YAA_DKO_ABC_Rep1_peak_27967 0.001474493010758 0.679
chr14 91613795 91614821 YAA_DKO_ABC_Rep1_peak_28104 0.000632168995697 0.823
chr14 99607032 99607811 YAA_DKO_ABC_Rep1_peak_28147 5.65002140757631E-05 0.976
chr14 101878829 101879622 YAA_DKO_ABC_Rep1_peak_28232 2.64582578213289E-05 0.819
chr14 106136318 106136807 YAA_DKO_ABC_Rep1_peak_28393 0.011011187469213 0.597
chr14 115227962 115228383 YAA_DKO_ABC_Rep1_peak_28432 2.6722106980234E-05 1.008
chr14 122048630 122049177 YAA_DKO_ABC_Rep1_peak_28689 0.0085852475855 0.589
chr15 8350643 8351705 YAA_DKO_ABC_Rep1_peak_28933 7.71924820047794E-07 1.005
chr15 25932842 25933492 YAA_DKO_ABC_Rep1_peak_29241 0.001833785584954 -0.658
chr15 27733489 27734525 YAA_DKO_ABC_Rep1_peak_29294 0.018348838552131 0.617
chr15 37643881 37644961 YAA_DKO_ABC_Rep1_peak_29649 5.65051689191697E-06 0.822
chr15 37656525 37657220 YAA_DKO_ABC_Rep1_peak_29652 1.43858344696358E-06 0.974
chr15 37776261 37776679 YAA_DKO_ABC_Rep1_peak_29657 2.5922692243274E-05 0.942
chr15 55896720 55897737 YAA_DKO_ABC_Rep1_peak_30005 0.000399958687676 0.626
chr15 66861824 66862119 YAA_DKO_ABC_Rep1_peak_30514 0.006562497052622 0.63
chr15 69849561 69850048 YAA_DKO_ABC_Rep1_peak_30610 0.018145194437851 -0.732
chr15 83155364 83156328 YAA_DKO_ABC_Rep1_peak_31445 0.000103598819552 0.635
chr15 83223633 83224197 YAA_DKO_ABC_Rep1_peak_31453 6.06663582631838E-05 0.933
chr15 84896215 84897008 YAA_DKO_ABC_Rep1_peak_31565 0.003158845980473 0.586
chr15 85908961 85909789 YAA_DKO_ABC_Rep1_peak_31627 3.4342019025728E-06 1.1
chr15 88516205 88516640 YAA_DKO_ABC_Rep1_peak_31692 4.22160250016374E-08 1.221
chr15 97250530 97250679 YAA_DKO_ABC_Rep1_peak_31977 0.000512308374802 0.816
chr16 10565451 10567458 YAA_DKO_ABC_Rep1_peak_32754 0.004565315277534 0.664
chr16 10664425 10664765 YAA_DKO_ABC_Rep1_peak_32763 1.33997508467723E-06 1.169
chr16 10752167 10752697 YAA_DKO_ABC_Rep1_peak_32773 6.18736346308981E-07 1.264
chr16 14307195 14307774 YAA_DKO_ABC_Rep1_peak_32970 0.011308387841124 0.622
chr16 18219871 18220702 YAA_DKO_ABC_Rep1_peak_33120 7.8291807504069E-05 0.818
chr16 21569018 21570096 YAA_DKO_ABC_Rep1_peak_33276 4.71313585360794E-05 0.778
chr16 23187829 23188414 YAA_DKO_ABC_Rep1_peak_33373 0.009846724739243 0.699
chr16 23295514 23296366 YAA_DKO_ABC_Rep1_peak_33397 0.000153039519428 0.794
chr16 24114426 24114916 YAA_DKO_ABC_Rep1_peak_33443 0.004459154093318 0.686
chr16 28944752 28945351 YAA_DKO_ABC_Rep1_peak_33603 1.32672496339807E-05 0.904
chr16 30935139 30935682 YAA_DKO_ABC_Rep1_peak_33718 0.000343425327208 0.795
chr16 31832762 31833533 YAA_DKO_ABC_Rep1_peak_33785 0.000136236816855 0.735
chr16 33024816 33025224 YAA_DKO_ABC_Rep1_peak_33889 2.79996075451777E-07 1.388
chr16 38371439 38372346 YAA_DKO_ABC_Rep1_peak_34175 2.15259440094584E-06 0.941
chr16 38458655 38459255 YAA_DKO_ABC_Rep1_peak_34193 7.64349467543572E-05 0.665
chr16 43954968 43955437 YAA_DKO_ABC_Rep1_peak_34327 0.019850359117048 -0.608
chr16 49951608 49952524 YAA_DKO_ABC_Rep1_peak_34522 1.771730164907E-06 0.787
chr16 49966285 49966440 YAA_DKO_ABC_Rep1_peak_34526 0.012396641130009 0.606
chr16 57030023 57031108 YAA_DKO_ABC_Rep1_peak_34751 3.21182675413647E-07 0.839
chr16 58386031 58386716 YAA_DKO_ABC_Rep1_peak_34820 7.25747189862134E-07 1.023
chr16 59521970 59522450 YAA_DKO_ABC_Rep1_peak_34876 0.000821121718105 0.66
chr1 131735945 131736700 YAA_DKO_ABC_Rep1_peak_3509 0.007514491472643 0.589
chr16 77643850 77644762 YAA_DKO_ABC_Rep1_peak_35099 0.01658319506263 -0.846
chr1 131799860 131800467 YAA_DKO_ABC_Rep1_peak_3515 0.001780495366047 0.604
chr16 84602893 84603352 YAA_DKO_ABC_Rep1_peak_35168 1.83545760799375E-05 0.943
chr16 87634781 87636068 YAA_DKO_ABC_Rep1_peak_35251 0.000186113114305 0.877
chr16 88728371 88729292 YAA_DKO_ABC_Rep1_peak_35277 5.32347889999489E-08 1.258
chr16 91579151 91579965 YAA_DKO_ABC_Rep1_peak_35386 0.00593268738395 0.723
chr16 92767203 92768077 YAA_DKO_ABC_Rep1_peak_35470 0.016136373353132 0.599
chr16 93009071 93009605 YAA_DKO_ABC_Rep1_peak_35498 0.000585060091317 0.919
chr16 96907702 96908160 YAA_DKO_ABC_Rep1_peak_35769 4.17612663939959E-08 1.333
chr16 97099936 97100382 YAA_DKO_ABC_Rep1_peak_35771 1.88785634783834E-09 1.504
chr17 4742158 4742776 YAA_DKO_ABC_Rep1_peak_35881 0.009171081766096 -0.728
chr17 12759336 12759851 YAA_DKO_ABC_Rep1_peak_36251 0.000107289133522 0.843
chr17 15106968 15107769 YAA_DKO_ABC_Rep1_peak_36316 5.02996630085121E-10 1.324
chr17 21268432 21269262 YAA_DKO_ABC_Rep1_peak_36441 0.015909623400688 0.624
chr1 134194310 134194594 YAA_DKO_ABC_Rep1_peak_3675 7.17034115904111E-07 1.104
chr17 27796731 27797212 YAA_DKO_ABC_Rep1_peak_36838 6.52796642011338E-05 0.875
chr17 31873081 31873734 YAA_DKO_ABC_Rep1_peak_37196 0.006538796767078 0.623
chr17 34068831 34069367 YAA_DKO_ABC_Rep1_peak_37351 0.000177014138263 0.802
chr17 34179681 34181177 YAA_DKO_ABC_Rep1_peak_37381 1.39845004205638E-05 0.628
chr17 44441502 44442230 YAA_DKO_ABC_Rep1_peak_37843 6.94728138320768E-08 1.376
chr17 47123438 47123978 YAA_DKO_ABC_Rep1_peak_38032 3.00538631879129E-06 1.014
chr17 47139586 47141458 YAA_DKO_ABC_Rep1_peak_38034 8.68449420865478E-05 0.665
chr17 56380861 56381585 YAA_DKO_ABC_Rep1_peak_38423 0.00027536933098 0.858
chr17 57801016 57801725 YAA_DKO_ABC_Rep1_peak_38536 5.47814635160468E-05 1.072
chr17 64848054 64848647 YAA_DKO_ABC_Rep1_peak_38646 1.68219939124208E-10 1.64
chr17 69973957 69974757 YAA_DKO_ABC_Rep1_peak_38737 1.41406200782644E-15 1.663
chr17 72271302 72271942 YAA_DKO_ABC_Rep1_peak_38845 4.89216775562942E-06 0.844
chr17 72275425 72275980 YAA_DKO_ABC_Rep1_peak_38846 8.66189388020756E-08 1.049
chr17 75217196 75217896 YAA_DKO_ABC_Rep1_peak_39018 0.000411804463007 0.873
chr17 86779183 86779599 YAA_DKO_ABC_Rep1_peak_39539 0.011924868216723 -0.591
chr18 4181552 4182257 YAA_DKO_ABC_Rep1_peak_39760 0.000993355262133 0.612
chr18 5397296 5397870 YAA_DKO_ABC_Rep1_peak_39832 3.90001168166328E-06 1.036
chr18 21821684 21822464 YAA_DKO_ABC_Rep1_peak_40178 0.000137667256864 0.869
chr1 140245316 140246450 YAA_DKO_ABC_Rep1_peak_4020 0.000268799311729 0.754
chr1 140267475 140269265 YAA_DKO_ABC_Rep1_peak_4023 0.000453557204852 0.705
chr18 36422821 36423653 YAA_DKO_ABC_Rep1_peak_40601 0.001560327832561 0.775
chr1 144272961 144273418 YAA_DKO_ABC_Rep1_peak_4094 0.000337130794563 0.824
chr18 47148391 47149335 YAA_DKO_ABC_Rep1_peak_40940 0.008117930230697 0.63
chr18 53858005 53858440 YAA_DKO_ABC_Rep1_peak_41051 0.000397296126145 0.712
chr18 60793539 60793943 YAA_DKO_ABC_Rep1_peak_41330 3.98845493186769E-05 0.789
chr18 70454687 70455353 YAA_DKO_ABC_Rep1_peak_41862 7.91811837385572E-05 1.016
chr18 74282181 74282576 YAA_DKO_ABC_Rep1_peak_41941 0.000338392381354 0.71
chr18 76095396 76096402 YAA_DKO_ABC_Rep1_peak_42062 9.13455650667061E-10 1.237
chr1 151643611 151644512 YAA_DKO_ABC_Rep1_peak_4209 3.752305764472E-07 1.183
chr1 152019238 152019569 YAA_DKO_ABC_Rep1_peak_4239 3.18286006207994E-05 0.792
chr19 4290854 4291233 YAA_DKO_ABC_Rep1_peak_42635 0.000587577976489 0.909
chr19 9100475 9101096 YAA_DKO_ABC_Rep1_peak_42986 0.008933758180845 0.598
chr19 16086063 16086904 YAA_DKO_ABC_Rep1_peak_43318 0.001225972228228 0.762
chr19 22403994 22404453 YAA_DKO_ABC_Rep1_peak_43547 0.012752600211342 -0.703
chr19 23187778 23188230 YAA_DKO_ABC_Rep1_peak_43557 1.14135798500088E-06 1.089
chr19 25671852 25672977 YAA_DKO_ABC_Rep1_peak_43669 7.24788562985095E-06 0.719
chr19 27364054 27364945 YAA_DKO_ABC_Rep1_peak_43715 0.001377687275187 0.63
chr19 30923953 30924582 YAA_DKO_ABC_Rep1_peak_43849 0.006032767214477 0.823
chr19 32002359 32003134 YAA_DKO_ABC_Rep1_peak_43877 0.002365896537076 0.667
chr19 34650158 34650779 YAA_DKO_ABC_Rep1_peak_44064 0.000281740701222 0.854
chr19 36056366 36057808 YAA_DKO_ABC_Rep1_peak_44098 1.19656638057555E-05 0.847
chr19 58629262 58629958 YAA_DKO_ABC_Rep1_peak_45098 4.82266053153949E-11 1.376
chr19 59038548 59039325 YAA_DKO_ABC_Rep1_peak_45124 0.000128349708584 0.747
chr2 5840846 5841092 YAA_DKO_ABC_Rep1_peak_45375 0.009227340042192 0.59
chr2 6634640 6635917 YAA_DKO_ABC_Rep1_peak_45452 0.002277235386062 0.664
chr2 17211389 17211910 YAA_DKO_ABC_Rep1_peak_45747 0.000661851448857 0.783
chr2 26060883 26061579 YAA_DKO_ABC_Rep1_peak_46110 8.0318848918825E-05 0.717
chr2 32161911 32162437 YAA_DKO_ABC_Rep1_peak_46537 0.000342818013248 0.765
chr1 160251437 160251881 YAA_DKO_ABC_Rep1_peak_4667 0.020221745227968 0.659
chr2 52390563 52391350 YAA_DKO_ABC_Rep1_peak_47267 0.013028516913677 0.625
chr2 52450728 52451453 YAA_DKO_ABC_Rep1_peak_47275 0.009089486384616 0.609
chr2 53101769 53102804 YAA_DKO_ABC_Rep1_peak_47325 0.000231698652904 0.624
chr2 57413310 57413984 YAA_DKO_ABC_Rep1_peak_47373 0.003451523733806 0.666
chr2 59055675 59056357 YAA_DKO_ABC_Rep1_peak_47430 0.010998134270569 0.59
chr2 60552734 60553460 YAA_DKO_ABC_Rep1_peak_47515 0.008419741481246 0.717
chr2 61406280 61406863 YAA_DKO_ABC_Rep1_peak_47545 0.004916839095495 0.663
chr2 68879082 68879885 YAA_DKO_ABC_Rep1_peak_47713 0.000150580895251 0.771
chr2 70105393 70106305 YAA_DKO_ABC_Rep1_peak_47779 6.48603966032113E-05 0.669
chr2 70898307 70898890 YAA_DKO_ABC_Rep1_peak_47837 0.008401249721456 0.656
chr2 79030948 79031459 YAA_DKO_ABC_Rep1_peak_48154 4.28726709319842E-05 1.172
chr1 162183464 162183815 YAA_DKO_ABC_Rep1_peak_4824 0.000497700721639 0.742
chr2 84418223 84418974 YAA_DKO_ABC_Rep1_peak_48261 0.043481796716675 -0.758
chr2 92379711 92380300 YAA_DKO_ABC_Rep1_peak_48499 1.33350985476241E-05 0.866
chr2 94486162 94488033 YAA_DKO_ABC_Rep1_peak_48635 0.004739678904263 0.656
chr2 101819328 101819845 YAA_DKO_ABC_Rep1_peak_48672 0.001027750539778 0.689
chr2 102829102 102829616 YAA_DKO_ABC_Rep1_peak_48752 0.005455272900221 0.597
chr2 113459898 113460403 YAA_DKO_ABC_Rep1_peak_49030 6.89492152552187E-09 1.271
chr2 117432752 117433206 YAA_DKO_ABC_Rep1_peak_49130 0.00185629882661 0.715
chr2 120299876 120300473 YAA_DKO_ABC_Rep1_peak_49327 0.000382010322604 1.124
chr2 128403184 128403755 YAA_DKO_ABC_Rep1_peak_49701 0.000111053243331 0.717
chr1 165200660 165201394 YAA_DKO_ABC_Rep1_peak_4978 0.000553350065031 0.694
chr2 132063704 132064737 YAA_DKO_ABC_Rep1_peak_49924 0.000424975463443 -0.698
chr2 135750624 135751043 YAA_DKO_ABC_Rep1_peak_50008 0.000490171685063 0.831
chr2 137335142 137335885 YAA_DKO_ABC_Rep1_peak_50028 0.000264500113491 1.061
chr2 140042098 140043225 YAA_DKO_ABC_Rep1_peak_50050 0.000128145782133 0.66
chr2 143953692 143954437 YAA_DKO_ABC_Rep1_peak_50093 0.000659861370064 -0.651
chr2 144176339 144177041 YAA_DKO_ABC_Rep1_peak_50117 0.004696385195639 0.696
chr2 148488707 148489435 YAA_DKO_ABC_Rep1_peak_50265 0.00453490613423 -0.659
chr2 150926974 150927623 YAA_DKO_ABC_Rep1_peak_50367 0.00019518001616 0.715
chr2 151959072 151959906 YAA_DKO_ABC_Rep1_peak_50395 1.99944029299021E-05 1.16
chr2 155037934 155038654 YAA_DKO_ABC_Rep1_peak_50620 0.010329175363981 0.618
chr2 155750952 155751653 YAA_DKO_ABC_Rep1_peak_50671 0.003288603131078 0.712
chr2 157186802 157187670 YAA_DKO_ABC_Rep1_peak_50764 0.000133914617534 0.693
chr2 158716040 158716468 YAA_DKO_ABC_Rep1_peak_50849 0.000660326976117 0.624
chr2 163176347 163176867 YAA_DKO_ABC_Rep1_peak_50936 0.00074805388356 0.794
chr2 165877436 165878362 YAA_DKO_ABC_Rep1_peak_51131 0.002334640997065 0.591
chr1 170059400 170059873 YAA_DKO_ABC_Rep1_peak_5114 0.000513063007139 0.877
chr2 166610119 166611035 YAA_DKO_ABC_Rep1_peak_51203 6.30822892280865E-05 0.806
chr2 167147809 167148307 YAA_DKO_ABC_Rep1_peak_51275 0.002176003224332 0.609
chr2 167935992 167936255 YAA_DKO_ABC_Rep1_peak_51381 0.003960298899381 0.652
chr2 174762222 174762782 YAA_DKO_ABC_Rep1_peak_51725 0.000707187447973 -0.957
chr2 178416362 178416837 YAA_DKO_ABC_Rep1_peak_51767 7.44545367470261E-08 1.365
chr2 179618632 179618953 YAA_DKO_ABC_Rep1_peak_51790 0.000121234427048 0.888
chr2 179714864 179715281 YAA_DKO_ABC_Rep1_peak_51797 0.002227942142581 0.709
chr2 181080979 181081241 YAA_DKO_ABC_Rep1_peak_51888 2.45536561927304E-05 1.045
chr2 181792597 181793122 YAA_DKO_ABC_Rep1_peak_51944 2.37012605020098E-05 0.982
chr3 8969550 8969859 YAA_DKO_ABC_Rep1_peak_52004 0.016968612019201 -0.632
chr3 27484716 27485505 YAA_DKO_ABC_Rep1_peak_52433 1.77317009727505E-05 0.903
chr3 27938233 27939254 YAA_DKO_ABC_Rep1_peak_52446 0.004208679401469 0.71
chr3 36401782 36402570 YAA_DKO_ABC_Rep1_peak_52597 2.93148703541147E-06 1.044
chr3 38235121 38236077 YAA_DKO_ABC_Rep1_peak_52713 0.005111167037992 0.652
chr3 38440496 38441148 YAA_DKO_ABC_Rep1_peak_52728 0.001396508839337 0.853
chr3 58372275 58373323 YAA_DKO_ABC_Rep1_peak_53097 1.64963164242236E-05 1.094
chr3 58593450 58594121 YAA_DKO_ABC_Rep1_peak_53121 2.22924619206744E-05 0.758
chr3 82074391 82074899 YAA_DKO_ABC_Rep1_peak_53687 5.44264535099537E-05 1.021
chr3 100183542 100184156 YAA_DKO_ABC_Rep1_peak_54635 3.85971069898459E-05 0.74
chr3 109555186 109555662 YAA_DKO_ABC_Rep1_peak_55180 0.007179285009244 0.625
chr3 123130747 123131743 YAA_DKO_ABC_Rep1_peak_55449 6.71746747688237E-08 1.145
chr3 123567342 123567897 YAA_DKO_ABC_Rep1_peak_55486 2.07157672723332E-08 1.37
chr3 131296595 131297807 YAA_DKO_ABC_Rep1_peak_55703 3.66013624362309E-07 0.825
chr1 177651249 177651760 YAA_DKO_ABC_Rep1_peak_5599 5.76477948781566E-07 1.153
chr3 153452292 153453396 YAA_DKO_ABC_Rep1_peak_56531 0.00718107270892 0.615
chr3 158059343 158059545 YAA_DKO_ABC_Rep1_peak_56616 0.000284053381144 0.943
chr4 3721478 3721781 YAA_DKO_ABC_Rep1_peak_56700 2.54463799273229E-05 1.004
chr4 4309932 4310811 YAA_DKO_ABC_Rep1_peak_56736 0.007430619970215 0.643
chr4 6748005 6748795 YAA_DKO_ABC_Rep1_peak_56776 0.002176604070413 0.684
chr4 7580283 7581354 YAA_DKO_ABC_Rep1_peak_56806 6.12691163187317E-05 0.788
chr4 16211448 16211829 YAA_DKO_ABC_Rep1_peak_57085 0.018504010620311 0.602
chr4 32607031 32607560 YAA_DKO_ABC_Rep1_peak_57330 9.76634473487909E-07 1.189
chr4 35228440 35228767 YAA_DKO_ABC_Rep1_peak_57473 0.000620296639692 0.691
chr4 44629954 44630441 YAA_DKO_ABC_Rep1_peak_57706 0.004953722683502 0.632
chr4 62812735 62813669 YAA_DKO_ABC_Rep1_peak_58497 0.007431442590374 0.624
chr4 75400620 75401754 YAA_DKO_ABC_Rep1_peak_58674 2.16329022345982E-05 0.769
chr4 87902426 87902993 YAA_DKO_ABC_Rep1_peak_58814 0.012320024188075 -0.638
chr4 89380413 89380865 YAA_DKO_ABC_Rep1_peak_58942 9.76061707749371E-06 0.78
chr4 89508080 89508576 YAA_DKO_ABC_Rep1_peak_58951 0.00409287912132 0.637
chr4 91376344 91376884 YAA_DKO_ABC_Rep1_peak_58959 0.022058984968089 0.616
chr4 94625154 94625867 YAA_DKO_ABC_Rep1_peak_58978 0.001802903335561 0.716
chr4 95339686 95340242 YAA_DKO_ABC_Rep1_peak_59022 0.001584714858109 0.703
chr1 182382947 182383523 YAA_DKO_ABC_Rep1_peak_5911 0.009140961648277 0.621
chr4 103711265 103711871 YAA_DKO_ABC_Rep1_peak_59265 0.005828050390478 0.624
chr4 123738507 123739240 YAA_DKO_ABC_Rep1_peak_60047 0.000272936083969 0.646
chr4 131413141 131413900 YAA_DKO_ABC_Rep1_peak_60432 0.001340141455732 0.657
chr4 131798128 131798836 YAA_DKO_ABC_Rep1_peak_60435 0.000525980385341 0.889
chr4 132950012 132950503 YAA_DKO_ABC_Rep1_peak_60534 0.001392603945235 0.824
chr4 134307361 134308062 YAA_DKO_ABC_Rep1_peak_60693 0.000300373244769 0.709
chr4 134512794 134513165 YAA_DKO_ABC_Rep1_peak_60711 0.011963049953421 0.606
chr4 135239064 135239542 YAA_DKO_ABC_Rep1_peak_60809 0.00138180334371 0.704
chr4 138014165 138014450 YAA_DKO_ABC_Rep1_peak_61027 1.55901594707432E-05 1.014
chr4 145312490 145312868 YAA_DKO_ABC_Rep1_peak_61380 0.000463261398192 0.877
chr4 148480541 148481138 YAA_DKO_ABC_Rep1_peak_61635 3.19811968288635E-06 0.953
chr4 148583262 148583702 YAA_DKO_ABC_Rep1_peak_61639 0.006385159291224 -0.693
chr4 150605514 150606350 YAA_DKO_ABC_Rep1_peak_61833 0.00605642398823 -0.614
chr1 189867978 189868358 YAA_DKO_ABC_Rep1_peak_6190 7.15568510692886E-05 0.758
chr4 153967355 153967996 YAA_DKO_ABC_Rep1_peak_61964 0.000357911658836 0.741
chr1 190971889 190972880 YAA_DKO_ABC_Rep1_peak_6215 0.002995770048165 0.613
chr5 5365286 5365754 YAA_DKO_ABC_Rep1_peak_62234 0.003163669435965 0.68
chr1 191124350 191124718 YAA_DKO_ABC_Rep1_peak_6237 0.000187621694581 0.79
chr5 23814597 23815318 YAA_DKO_ABC_Rep1_peak_62581 4.71052008710414E-10 1.279
chr5 34217565 34218152 YAA_DKO_ABC_Rep1_peak_62991 0.001623869414967 0.683
chr5 35839230 35839740 YAA_DKO_ABC_Rep1_peak_63079 0.000393722751841 0.779
chr5 48421960 48422454 YAA_DKO_ABC_Rep1_peak_63423 0.001855128128104 0.708
chr5 53009057 53009944 YAA_DKO_ABC_Rep1_peak_63462 1.67451986232861E-11 1.638
chr5 53103065 53104142 YAA_DKO_ABC_Rep1_peak_63469 3.35652116070495E-10 1.135
chr5 67793985 67794938 YAA_DKO_ABC_Rep1_peak_63939 0.00236430061582 0.611
chr5 69482824 69483229 YAA_DKO_ABC_Rep1_peak_63972 2.32029339649525E-18 2.129
chr5 73285593 73285942 YAA_DKO_ABC_Rep1_peak_64079 0.001197635291753 0.729
chr5 73556842 73557602 YAA_DKO_ABC_Rep1_peak_64096 3.03396810170846E-06 0.928
chr5 76066886 76068323 YAA_DKO_ABC_Rep1_peak_64167 0.000503000307456 0.588
chr5 92369125 92369722 YAA_DKO_ABC_Rep1_peak_64433 7.37242409964079E-07 0.901
chr5 99495308 99496037 YAA_DKO_ABC_Rep1_peak_64648 0.015800490042235 -0.669
chr5 103360255 103361423 YAA_DKO_ABC_Rep1_peak_64817 0.000744292514577 0.672
chr5 103380730 103381386 YAA_DKO_ABC_Rep1_peak_64821 7.8107598563928E-06 1.112
chr5 103777340 103777882 YAA_DKO_ABC_Rep1_peak_64862 0.000280114513594 -0.842
chr5 105556280 105556468 YAA_DKO_ABC_Rep1_peak_64964 0.001041330610824 0.795
chr5 105558652 105558887 YAA_DKO_ABC_Rep1_peak_64966 0.00041594582147 0.734
chr5 112254359 112254981 YAA_DKO_ABC_Rep1_peak_65292 0.000505224433331 0.635
chr5 112256503 112256964 YAA_DKO_ABC_Rep1_peak_65293 0.005245335474105 0.636
chr5 114217565 114218406 YAA_DKO_ABC_Rep1_peak_65399 7.68497865791412E-06 0.988
chr5 118214205 118214966 YAA_DKO_ABC_Rep1_peak_65637 0.013962652008249 0.671
chr5 128443816 128444538 YAA_DKO_ABC_Rep1_peak_66217 0.002085984396178 0.641
chr10 7814176 7814548 YAA_DKO_ABC_Rep1_peak_6639 7.22410492579174E-05 0.99
chr5 139262831 139263373 YAA_DKO_ABC_Rep1_peak_66651 6.04961067949001E-05 0.818
chr5 139283431 139283964 YAA_DKO_ABC_Rep1_peak_66653 0.000895292129451 0.668
chr5 140882282 140882756 YAA_DKO_ABC_Rep1_peak_66770 0.026673570842555 0.67
chr10 8287173 8287983 YAA_DKO_ABC_Rep1_peak_6683 6.89100947108583E-07 1.132
chr5 143002116 143002810 YAA_DKO_ABC_Rep1_peak_66864 0.003967951292915 0.706
chr5 143060928 143061342 YAA_DKO_ABC_Rep1_peak_66872 0.00046869749235 0.747
chr10 8415110 8415978 YAA_DKO_ABC_Rep1_peak_6691 1.69857554124079E-11 1.158
chr5 148679402 148679966 YAA_DKO_ABC_Rep1_peak_67169 2.53461775603273E-05 0.726
chr6 4054330 4054937 YAA_DKO_ABC_Rep1_peak_67399 0.000273837697432 0.781
chr10 12607270 12607671 YAA_DKO_ABC_Rep1_peak_6762 0.000357324715822 0.913
chr6 21997889 21998615 YAA_DKO_ABC_Rep1_peak_67763 0.000198379877481 0.79
chr6 28042296 28042675 YAA_DKO_ABC_Rep1_peak_67851 8.62521527828793E-06 1.112
chr6 37054384 37055938 YAA_DKO_ABC_Rep1_peak_68235 0.001393232232911 0.637
chr6 37705578 37706180 YAA_DKO_ABC_Rep1_peak_68261 2.75439703494302E-05 0.75
chr6 38347885 38348190 YAA_DKO_ABC_Rep1_peak_68298 0.002872983568891 -0.668
chr6 42447315 42448119 YAA_DKO_ABC_Rep1_peak_68483 0.003354335220653 0.781
chr6 42470607 42471099 YAA_DKO_ABC_Rep1_peak_68484 4.55539116898358E-06 1.117
chr6 48727629 48728082 YAA_DKO_ABC_Rep1_peak_68622 0.001006517845913 0.722
chr6 49046483 49047130 YAA_DKO_ABC_Rep1_peak_68649 2.08026238697493E-05 1.03
chr1 36831095 36831794 YAA_DKO_ABC_Rep1_peak_687 0.001681637588225 0.662
chr6 51894633 51895288 YAA_DKO_ABC_Rep1_peak_68807 0.007942027612626 0.596
chr6 61633247 61633752 YAA_DKO_ABC_Rep1_peak_69096 1.27893451882849E-10 1.837
chr6 65563444 65564467 YAA_DKO_ABC_Rep1_peak_69125 0.003888594576693 0.586
chr6 84612272 84612782 YAA_DKO_ABC_Rep1_peak_69715 4.80872175446249E-05 1.164
chr6 84942210 84943097 YAA_DKO_ABC_Rep1_peak_69722 3.72335478679979E-11 1.358
chr6 89413431 89414079 YAA_DKO_ABC_Rep1_peak_70031 0.009914627566896 0.636
chr6 95557410 95557652 YAA_DKO_ABC_Rep1_peak_70217 0.000391882862338 0.744
chr6 100376156 100376921 YAA_DKO_ABC_Rep1_peak_70452 1.5735807280493E-05 0.806
chr6 100383754 100384312 YAA_DKO_ABC_Rep1_peak_70454 0.000872674685841 0.714
chr6 106787040 106787712 YAA_DKO_ABC_Rep1_peak_70529 0.001920315917518 0.674
chr6 114847602 114848053 YAA_DKO_ABC_Rep1_peak_70801 0.007457695408078 0.675
chr6 114861142 114862005 YAA_DKO_ABC_Rep1_peak_70802 4.90081688696548E-05 0.717
chr6 114908380 114909053 YAA_DKO_ABC_Rep1_peak_70814 0.003006515086863 0.593
chr6 116671099 116671260 YAA_DKO_ABC_Rep1_peak_70941 0.002861109533581 0.746
chr6 124900232 124900638 YAA_DKO_ABC_Rep1_peak_71330 8.94032279866869E-05 0.897
chr6 124900890 124901458 YAA_DKO_ABC_Rep1_peak_71331 1.54332272615082E-05 0.857
chr6 124957308 124957768 YAA_DKO_ABC_Rep1_peak_71339 0.00160424034843 0.729
chr6 127407689 127408144 YAA_DKO_ABC_Rep1_peak_71476 2.72004501091245E-06 1.09
chr6 129030249 129031040 YAA_DKO_ABC_Rep1_peak_71598 0.016051668448156 0.605
chr10 20481560 20482766 YAA_DKO_ABC_Rep1_peak_7171 0.000749604781949 -0.65
chr6 134558767 134559206 YAA_DKO_ABC_Rep1_peak_71820 0.004788579048597 -0.638
chr6 140598540 140599149 YAA_DKO_ABC_Rep1_peak_72039 0.00324869715325 0.692
chr6 145544704 145545267 YAA_DKO_ABC_Rep1_peak_72243 0.015047326408087 -0.586
chr6 145858492 145858749 YAA_DKO_ABC_Rep1_peak_72272 0.002663263748565 0.698
chr6 146114069 146114290 YAA_DKO_ABC_Rep1_peak_72297 0.012416021162569 0.589
chr6 146432612 146433341 YAA_DKO_ABC_Rep1_peak_72322 0.001527899234788 0.835
chr7 30838580 30839266 YAA_DKO_ABC_Rep1_peak_73473 7.58960540757622E-09 1.077
chr7 43944741 43945465 YAA_DKO_ABC_Rep1_peak_73751 0.000807837605889 0.859
chr7 44864970 44865346 YAA_DKO_ABC_Rep1_peak_73845 3.75560390937808E-09 1.239
chr7 45235044 45235392 YAA_DKO_ABC_Rep1_peak_73894 8.69268892746241E-06 0.966
chr7 72110662 72111215 YAA_DKO_ABC_Rep1_peak_74521 4.85291640606704E-05 1.032
chr7 92087290 92088073 YAA_DKO_ABC_Rep1_peak_75249 0.000334650404986 0.888
chr7 96626252 96627053 YAA_DKO_ABC_Rep1_peak_75327 2.0821789998984E-06 1.071
chr7 96755512 96756066 YAA_DKO_ABC_Rep1_peak_75337 0.000475656046428 0.81
chr7 96818287 96819062 YAA_DKO_ABC_Rep1_peak_75344 7.02542679263631E-06 0.71
chr7 99267293 99269211 YAA_DKO_ABC_Rep1_peak_75503 0.000531903435929 0.619
chr7 100834825 100835625 YAA_DKO_ABC_Rep1_peak_75597 0.001087560263679 -0.679
chr7 110245292 110245516 YAA_DKO_ABC_Rep1_peak_75999 7.55377434291833E-06 1.169
chr7 112130590 112131216 YAA_DKO_ABC_Rep1_peak_76096 0.003150593592713 0.66
chr7 112414457 112415207 YAA_DKO_ABC_Rep1_peak_76120 0.000176941036554 0.938
chr7 113846495 113847024 YAA_DKO_ABC_Rep1_peak_76188 1.75837459105765E-07 0.979
chr7 113950488 113951258 YAA_DKO_ABC_Rep1_peak_76192 2.23017970225493E-07 1.307
chr7 117090705 117091411 YAA_DKO_ABC_Rep1_peak_76333 0.004564550629336 0.629
chr7 128004319 128005269 YAA_DKO_ABC_Rep1_peak_76888 0.014865716337341 0.587
chr7 132180772 132181482 YAA_DKO_ABC_Rep1_peak_77033 3.0180196575995E-05 0.826
chr7 139649612 139650154 YAA_DKO_ABC_Rep1_peak_77275 4.05132541099108E-08 1.308
chr8 3244515 3244972 YAA_DKO_ABC_Rep1_peak_77590 0.018414221580515 0.593
chr8 13624900 13625110 YAA_DKO_ABC_Rep1_peak_77881 0.009308290008848 0.635
chr8 20894102 20894656 YAA_DKO_ABC_Rep1_peak_77998 1.31059329454698E-13 1.843
chr8 20896629 20897136 YAA_DKO_ABC_Rep1_peak_77999 5.76982227474219E-12 1.707
chr8 36030199 36030561 YAA_DKO_ABC_Rep1_peak_78487 0.023908934453381 -0.6
chr8 45871452 45872269 YAA_DKO_ABC_Rep1_peak_78613 0.000619541895608 0.794
chr8 46943292 46943977 YAA_DKO_ABC_Rep1_peak_78718 0.000159607810269 0.587
chr8 66869114 66869760 YAA_DKO_ABC_Rep1_peak_78975 0.008784097652438 -0.668
chr8 72208596 72209009 YAA_DKO_ABC_Rep1_peak_79301 0.006452329014632 0.693
chr8 72277268 72277533 YAA_DKO_ABC_Rep1_peak_79312 0.00048964729253 0.709
chr8 77282440 77283101 YAA_DKO_ABC_Rep1_peak_79394 5.58858435660577E-15 1.826
chr8 77376223 77376745 YAA_DKO_ABC_Rep1_peak_79399 0.001635988303695 0.777
chr8 77380790 77381168 YAA_DKO_ABC_Rep1_peak_79401 0.000126613136143 1.085
chr8 79274915 79275637 YAA_DKO_ABC_Rep1_peak_79467 0.000135711642211 0.829
chr8 82201572 82202309 YAA_DKO_ABC_Rep1_peak_79600 0.009666271770734 0.59
chr8 83417889 83418459 YAA_DKO_ABC_Rep1_peak_79667 0.002729738698571 0.655
chr8 91073757 91074221 YAA_DKO_ABC_Rep1_peak_80023 0.000788547929099 0.624
chr8 103576962 103577720 YAA_DKO_ABC_Rep1_peak_80245 0.002852940664036 0.589
chr10 45754291 45754995 YAA_DKO_ABC_Rep1_peak_8053 0.033071797405791 -0.739
chr8 111570060 111570890 YAA_DKO_ABC_Rep1_peak_80633 0.003676726385782 0.592
chr8 111964119 111964821 YAA_DKO_ABC_Rep1_peak_80669 0.007120065202088 0.59
chr8 114579292 114579706 YAA_DKO_ABC_Rep1_peak_80691 7.56191863354932E-14 1.779
chr8 116461375 116462125 YAA_DKO_ABC_Rep1_peak_80757 3.81293468680464E-08 1.164
chr8 116488411 116489093 YAA_DKO_ABC_Rep1_peak_80761 5.89115629014311E-05 1.004
chr10 51584467 51585307 YAA_DKO_ABC_Rep1_peak_8123 3.72254039403096E-11 1.132
chr10 51590907 51592168 YAA_DKO_ABC_Rep1_peak_8124 9.01151459942385E-08 1.071
chr8 123287209 123287753 YAA_DKO_ABC_Rep1_peak_81296 2.66386135407591E-06 0.889
chr10 53131700 53132446 YAA_DKO_ABC_Rep1_peak_8143 0.004746745060091 0.613
chr8 127430713 127431528 YAA_DKO_ABC_Rep1_peak_81580 0.014256836251269 0.617
chr9 25429586 25430485 YAA_DKO_ABC_Rep1_peak_82322 0.002382587392758 0.649
chr9 40299707 40300438 YAA_DKO_ABC_Rep1_peak_82619 2.55228237940548E-06 0.955
chr9 45940611 45941117 YAA_DKO_ABC_Rep1_peak_82980 8.64582656568798E-10 1.28
chr9 47530983 47531720 YAA_DKO_ABC_Rep1_peak_83019 0.014545026748456 0.599
chr9 51221642 51222181 YAA_DKO_ABC_Rep1_peak_83159 0.000150318135008 0.854
chr9 57274238 57274489 YAA_DKO_ABC_Rep1_peak_83385 0.00191674146478 0.781
chr9 62936001 62936400 YAA_DKO_ABC_Rep1_peak_83752 0.002285381824863 0.745
chr9 63742426 63742614 YAA_DKO_ABC_Rep1_peak_83790 0.000151416968815 0.888
chr9 65018471 65019127 YAA_DKO_ABC_Rep1_peak_83856 0.00227712627679 0.747
chr9 67423833 67424690 YAA_DKO_ABC_Rep1_peak_84006 6.25058828220771E-07 0.886
chr9 69666907 69667539 YAA_DKO_ABC_Rep1_peak_84063 0.01278845382304 0.605
chr9 74912753 74913385 YAA_DKO_ABC_Rep1_peak_84280 2.44804788722073E-06 1.025
chr9 77528637 77529152 YAA_DKO_ABC_Rep1_peak_84398 0.001204030792461 0.717
chr9 77659359 77659581 YAA_DKO_ABC_Rep1_peak_84414 0.018599231705239 -0.606
chr9 92130302 92131024 YAA_DKO_ABC_Rep1_peak_84867 0.003031760429119 0.714
chr9 92368894 92369535 YAA_DKO_ABC_Rep1_peak_84885 0.000524298071474 0.823
chr10 60511932 60512387 YAA_DKO_ABC_Rep1_peak_8489 0.000566649648842 0.822
chr9 92614221 92614762 YAA_DKO_ABC_Rep1_peak_84908 3.94981571352869E-06 1.1
chr9 95744767 95745253 YAA_DKO_ABC_Rep1_peak_84964 0.000588574296116 0.771
chr9 99122708 99123268 YAA_DKO_ABC_Rep1_peak_85097 0.00066635707522 0.8
chr10 61308352 61309083 YAA_DKO_ABC_Rep1_peak_8546 4.06624593399253E-06 1.048
chr10 62242164 62243202 YAA_DKO_ABC_Rep1_peak_8598 0.001207743806541 0.723
chr9 123486336 123486819 YAA_DKO_ABC_Rep1_peak_86218 0.00096923457438 0.778
chrX 71570549 71570924 YAA_DKO_ABC_Rep1_peak_87064 0.002290181488657 0.718
chrX 87519554 87520357 YAA_DKO_ABC_Rep1_peak_87234 0.000362255619629 0.894
chrX 159510215 159511009 YAA_DKO_ABC_Rep1_peak_88110 2.67598931770058E-05 0.993
chrX 166468013 166469002 YAA_DKO_ABC_Rep1_peak_88290 7.48278713692063E-07 0.704
chrX 166509982 166510906 YAA_DKO_ABC_Rep1_peak_88293 6.89353553054155E-07 0.782
chrX 166518932 166519628 YAA_DKO_ABC_Rep1_peak_88295 0.001625710762959 0.814
chrX 166803260 166803756 YAA_DKO_ABC_Rep1_peak_88314 2.0597990029933E-13 1.443
chrX 166807221 166807872 YAA_DKO_ABC_Rep1_peak_88316 2.24834970389281E-07 1.039
chrX 167024801 167025456 YAA_DKO_ABC_Rep1_peak_88329 1.01028320526477E-09 1.458
chrX 167103625 167103758 YAA_DKO_ABC_Rep1_peak_88340 0.000173256567378 0.872
chrX 167130857 167131636 YAA_DKO_ABC_Rep1_peak_88350 1.78154473189086E-07 1.269
chrX 167175369 167175820 YAA_DKO_ABC_Rep1_peak_88358 8.26268399217753E-07 0.89
chrX 167195457 167196857 YAA_DKO_ABC_Rep1_peak_88361 0.006020833749504 0.771
chrX 167207846 167208100 YAA_DKO_ABC_Rep1_peak_88364 5.96570460960754E-06 0.931
chrX 167208474 167209580 YAA_DKO_ABC_Rep1_peak_88365 3.44773239048156E-08 0.84
chrX 167229146 167229735 YAA_DKO_ABC_Rep1_peak_88368 4.32302691186944E-06 0.781
chrX 167231074 167231669 YAA_DKO_ABC_Rep1_peak_88369 2.67965042594284E-05 0.617
chrX 167276612 167277413 YAA_DKO_ABC_Rep1_peak_88371 0.000174733165853 0.83
chrX 167315553 167316358 YAA_DKO_ABC_Rep1_peak_88375 5.24450988041771E-07 0.862
chrX 167326157 167326561 YAA_DKO_ABC_Rep1_peak_88378 1.35825238552495E-06 1.011
chrX 167328319 167329535 YAA_DKO_ABC_Rep1_peak_88379 1.0325714672534E-06 0.731
chrX 167330231 167330631 YAA_DKO_ABC_Rep1_peak_88380 2.08006725205159E-05 0.865
chrX 167330822 167331224 YAA_DKO_ABC_Rep1_peak_88381 0.000188966082586 0.93
[truncated: 624 more rows]
