# Supplementary material for: Altered function and differentiation of age-associated B cells contribute to the female bias in lupus mice
Source: Nat Commun. 2021 Aug 10;12:4813. doi: 10.1038/s41467-021-25102-8 (PMC8355159; doi:10.1038/s41467-021-25102-8)
Supplement: Supplementary file 7 — Supplementary Data 4 [file 41467_2021_25102_MOESM7_ESM.xlsx]

## Sheet: Sheet1
Supplementary Data 4. Metadata Table for BCR-seq
Sample	# Replicates	DNA(ng) Inout per replicate	Unique Sequencies	Copies	Avg. CDR3 Length	Avg. V-identity	In-frame Fraction	Clones
WT(B6)_F_Exp102_FoB	2	100	17534	75498	42.3598	0.997558	0.679147	9428
WT(B6)_M_Exp102_FoB	2	100	22094	122264	42.9362	0.997817	0.661326	10485
WT(B6)_F_9553_FoB	2	100	22787	120015	43.279	0.997274	0.665411	8497
DKO_F_Exp102_ABC	2	100	26604	119995	42.4537	0.996935	0.673593	9384
DKO_F_Exp102_FoB	2	100	24954	94952	42.4874	0.996825	0.669805	9134
DKO_M_Exp102_ABC	2	100	20789	91501	42.4097	0.996822	0.655069	7645
DKO_M_Exp102_FoB	2	100	23172	103115	42.7487	0.997805	0.667757	9481
DKO_F_8260_ABC	2	100	49384	42104	40.802	0.996619	0.679794	7389
DKO_F_8260_CD11c-neg_GCB	2	100	42658	28466	41.1679	0.98689	0.719583	4504
DKO_F_8260_CD11c-neg_PB	2	100	43759	102296	41.4538	0.988792	0.693661	3581
DKO_F_8260_CD11c-pos_GCB	2	100	45623	74525	42.0999	0.991966	0.699486	4865
DKO_F_8260_CD11c-pos_PB	2	100	42701	100295	41.7293	0.990658	0.708404	2963
DKO_F_9399_ABC	2	100	48647	122912	42.2416	0.995594	0.7079	4519
DKO_F_9399_CD11c-neg_GCB	2	100	38016	31001	41.5458	0.98743	0.731638	3186
DKO_F_9399_CD11c-neg_PB	2	100	43015	119618	41.438	0.990634	0.722479	2598
DKO_F_9399_CD11c-pos_GCB	2	100	44455	122450	42.0117	0.992427	0.700055	3604
DKO_F_9399_CD11c-pos_PB	2	100	40129	78976	41.3753	0.991676	0.712329	2190
DKO_F_9399_FoB	2	100	48710	105101	42.2747	0.996359	0.71492	6528
DKO_M_9619_ABC	2	100	19388	81723	42.576	0.996502	0.676982	5526
DKO_M_9619_FoB	2	100	19612	61805	42.4938	0.997587	0.686214	6804
YAA-DKO_0300_ABC	2	100	65229	64860	40.9953	0.996791	0.679097	7884
YAA-DKO_0300_CD11c-neg_GCB	2	100	61678	51176	41.5716	0.992741	0.684136	6392
YAA-DKO_0300_CD11c-neg_PB	2	100	58109	107186	41.7301	0.992882	0.704977	3898
YAA-DKO_0300_CD11c-pos_GCB	2	100	59715	100603	42.3098	0.994067	0.692654	4438
YAA-DKO_0300_CD11c-pos_PB	2	100	57183	114146	41.9932	0.992995	0.697787	3524
YAA-DKO_0300_FoB	2	100	52519	74738	42.8867	0.997662	0.691455	7934
YAA-DKO_0596_ABC	2	100	52192	46628	41.2465	0.996923	0.703533	8463
YAA-DKO_0596_CD11c-neg_GCB	2	100	46086	30239	40.7495	0.993042	0.702871	6095
YAA-DKO_0596_CD11c-neg_PB	2	100	47408	100551	41.8884	0.99328	0.699601	4767
YAA-DKO_0596_CD11c-pos-GCB	2	100	50846	68255	42.2137	0.994958	0.723525	6695
YAA-DKO_0596_CD11c-pos_PB	2	100	46381	96137	42.2454	0.993738	0.709126	4153
YAA-DKO_Exp102_ABC	2	100	18428	80683	42.9215	0.996662	0.669028	6635
YAA-DKO_Exp102_FoB	2	100	21698	97196	42.8822	0.99767	0.635705	8828
