# Supplementary material for: Altered function and differentiation of age-associated B cells contribute to the female bias in lupus mice
Source: Nat Commun. 2021 Aug 10;12:4813. doi: 10.1038/s41467-021-25102-8 (PMC8355159; doi:10.1038/s41467-021-25102-8)
Supplement: Supplementary file 9 — Source Data [file 41467_2021_25102_MOESM9_ESM.xlsx]

## Sheet: Fig 1A
	% CD11c+ Tbet+				# CD11c+ Tbet+
Exp Label	WT(F)	DKO(F)	DKO(M)		WT(F)	DKO(F)	DKO(M)
Exp #1	0.831	11.1	7.33		3.1154	57.681	44.387
Exp #2	0.881	10.7	6.44		3.5931	105.6	57.68
Exp #3	0.252	11.3			0.8701	49.2
		13.8				70.609
Exp #4	0.689	9.92	5.98		2.992	85.184	54.249
Exp #5	0.499	14.5	5.19		1.584	91.352	37.084
			4.54				29.346
Exp #6	1.2	14.5	3.9		4.3243	75.294	24.156
		6.61				44.133
Exp #7	1.14	7.36	9.22		4.5505	59.166	65.412
			1.12				4.5846
Exp #8	1.08	10.5	2.74		4.644	49.878	13.624
		5.2	3.25			30.736	28.38

## Sheet: Fig 1B
Exp #:	DKO(F), unt	DKO(M), unt	DKO(F), +Imiq	DKO(M), + Imiq
Exp #1	0.122545	0	1	0.0981873
Exp #2	0	0.0509709	1	0.135922
Exp #3	0.253564	0	1	0.511202

## Sheet: Fig 1C
	% CD11c+ Tbet+				# CD11c+ Tbet+
Exp Label	WT(F)	DKO(F)	TLR7.DKO(F)		WT(F)	DKO(F)	TLR7.DKO(F)
Exp #1	1.11	10.3	0.94		3.2643	56.913	2.7258
		7	0.861			36.564	3.048
Exp #2	0.95	11.3	2.73		1.764	61.776	19.594
		13.5				81.13
Exp #3	0.63	9.47	0.54		3.201	74.16	3.27
			0.96				5.4
Exp #4	0.95		0.72		2.94		2.8
			0.91				4.802
			1.02				4.42

## Sheet: Fig 1D
	% CD11c+ Tbet+					# CD11c+ Tbet+
Exp Label	WT(F)	DKO(F)	DKO(M)	Yaa-DKO(M)		WT(F)	DKO(F)	DKO(M)	Yaa-DKO(M)
Exp #1	1.7	8.52	4.09	20.4		7.644	57.222	34.121	148.75
		7.19	7.77	11.4			52.572	47.19	108.16
Exp #2	1.7	8.34	3.83	19.7		7.4655	41.422	30.856	70.32
		12.1	6.67	13.7			73.164	42.88	72.08
Exp #3	1.11	10.3	7.02	21		3.2643	56.913	53.256	53.108
		7		20.5			36.564		69.23
Exp #4	0.731	6.96	4.5	18.3		2.2701	37.752	23.793	127.008
		11.4	2.93	28.8			71.764	17.365	79.4
Exp #5	0.887	15.1		31.6		4.12368	72		95.55
		10.6		13.4			76		20.3918
		4.73					37.098
		11.3					67.896
Exp #6	1.77	8.24	2.89	25		7.083	58.647	15.587	124.476
				18.2					165.555
Exp #7	0.735	10.4	6.88	21.6		3.8512	79.524	62.264	145.805
		6.5					35.209
Exp #8	0.784	9.79		20		2.4569	69.554		79.745
		14.5					85.838

## Sheet: Fig 1E
Exp #:	DKO(M), unt	Yaa-DKO(M), unt	DKO(M), + Imiq	Yaa-DKO(M), + Imiq
Exp #1	0	0.055114	0.0222875	1
Exp #2	0	0.0752688	0.0412186	1
Exp #3	0	0.0762915	0	1

## Sheet: Fig 1G
	OD450- anti-dsDNA IgG2c					OD450- anti-dsDNA IgG1
Exp Label	WT(F)	DKO(F)	DKO(M)	Yaa-DKO(M)		WT(F)	DKO(F)	DKO(M)	Yaa-DKO(M)
Exp #1	0.2385	2.6365	1.8645			0.0985	2.7905	0.3765
		1.9945	0.629				0.284	0.354
Exp #2		1.8125	0.4195	2.4635			0.394	0.16	0.63
Exp #3	0.6395	2.226	0.2935	2.5795		0.147	0.3065	0.2185	1.19
				2.631					0.2195
				2.6365					0.1465
Exp #4		2.0405	0.3235	2.661			0.2015	0.2955	1.291
			0.9705	2.0985				0.023	0.932
				2.799					2.4475
Exp #5	0.7355	2.854	0.9975	2.7225		0.2405	0.548	0.2835	0.7155
Exp #6	0.3555	1.8425	2.4315	2.6205		0.483	0.62	0.5895	2.6735
		2.718					1.6195
Exp #7		1.2		2.168			0.7275		0.3575
Exp #8						0.2135	0.259	0.25	0.544
						0.1315	0.457	0.2605	1.302
							2.055	0.5335
Exp #9						0.3405	1.3365	0.08	1.8425
						0.19	0.918	0.37	0.8025
							0.81	0.5815	1.461
							0.2625

## Sheet: Fig 1H
Weeks	Yaa(M)	DKO(F)	DKO(M)	YAA-DKO(M)
18				1
41				1
20				1
24				1
24				1
43				0
39				1
32				1
32				0
27				1
25				1
24				1
28				0
28				0
26				0
28				0
23				1
45				0
28				0
20				0
20				0
25				0
20				1
44	0
17	0
23	0
24	0
44	0
44	0
44	0
33	0
40	0
24	0
43	0
27	0
22	0
20	0
24			0
17			0
43			0
22			0
33			0
38			0
24			0
44			0
27			0
28		0
28		0
36		0
29		0
25		0
25		0
29		0
29		0
29		0
33		0
31		0
30		0
34		0
35		0
23		0
23		0

## Sheet: Fig 2A
	% GL7+ Fas+					# GL7+ Fas+
Exp Label	WT(F)	DKO(F)	DKO(M)	Yaa-DKO(M)		WT(F)	DKO(F)	DKO(M)	Yaa-DKO(M)
Exp #1	0.96	3.59	1.88	13.8		2.3147	20.584	13.1217	35.465
		5.48					25.885
Exp #2	2.14	2.61	2.96	12.2		5.994	12.447	13.098	27.661
Exp #3	0.14	8.23	5.14	6.55		0.48322	39.312	28.322	69.5
Exp #4	2.35	6.37	3.48	19.8		7.5012	31.86	17.568	20.193
		10.5	3.34	8.02			44.835	14.1	23.46
Exp #5	1.14	5.23	3.01	6.35		3.1671	25.41	13.905	35.476
		7.44	2.42	13.5			40.81	12.075	28.914
Exp #6	2.09	5.42	7.25	14		5.5485	26.718	37.544	35.5
		7.75		12.4			37.224		40.48
Exp #7	2.37	9.81	2.64	8.13		8.232	36.356	17.632	20.76
		11.3	5.91	8.54			51.87	30.418	36.04
Exp #8	2.1	3.6	2.1	4.4		7.35	18.36	12.963	20.75
		3.5	3.7	2.9			20.28	16.9	18.72
Exp #9	1.27	3.25	2.56	4.67		4.752	16.864	11.128	29.484
			2.92	3.31				22.36	20.402

## Sheet: Fig 2C
	% B220mid/lo CD138+					# B220mid/lo CD138+
Exp Label	WT(F)	DKO(F)	DKO(M)	Yaa-DKO(M)		WT(F)	DKO(F)	DKO(M)	Yaa-DKO(M)
Exp #1	0.516	0.845	1.06	4.39		2.5752	7.3035	7.9886	24.603
Exp #2	0.426	0.999	0.6	1.64		2.4494	8.3421	5.3074	29.468
Exp #3	0.733	1.3	0.62	4.59		1.3052	18.2652	9.2736	82.546
Exp #4	0.615	2.53	0.849	11.4		3.6372	22.005	7.2102	55.173
		2.01	1.03	2.58			17.787	7.36	19.044
Exp #5	0.449	0.855	0.858	2.57		2.139	6.7397	6.3036	25.284
		1.36	0.794	3.15			13.013	6.532	21.411
Exp #6	1.28	3.44	1.49	6.94		6.2208	33.306	16.2288	48.28
		2.09		9.2			17.028		94.3
Exp #7	0.668	3.2	1.43	2.62		4.956	25.926	14.6072	15.72
		2.64	0.953	3.86			24.752	8.442	35.53
Exp #8	0.62	1.4	0.84	4.5		4.018	13.923	8.195	55
		1.2	1.6	4.6			12.792	13	59.8
Exp #9	0.85	0.99	0.89	1.24		6.048	9.248	6.448	12.74
			1.06	1.55				13.072	18.18

## Sheet: Fig 2D
	TFR/TFR Ratio
Exp Label	WT(F)	DKO(F)	DKO(M)	Yaa-DKO(M)
Exp #1	5.94615	37.4817	24.3243	45.3936
Exp #2	5.30714	25.6818	30.2128	59.2233
		25.1572	15.4483	41.1111
Exp #3	2.95868	12.2843	11.3433	19.6761
		15.5897	7.66667	25.8974
Exp #4	4.11111	17.9372	31.3665	97.3684
		61.5741		128.017
Exp #5	4.33784	34.8246	15.8301	21.8452
		22.9032	36.9881	26.9677
Exp #6	11	25.0769	16.2	16.5833
		26.6667	43.253	56.0656
Exp #7	5.21379	10.0952	6.25	8.82759
			7.2	20

[truncated: 39 more sheets: Fig 2E, Fig 2F-G, Fig 3A-D, Fig 3K, Fig 5D, Fig 5F, Fig 5H, Fig 5J, Fig 6C,E, Fig 6F,J, Fig 7A-B,D-H, Fig 7C, Fig 7I, Fig 8A-C,E-F, Fig 8G, Fig 8H-I, Fig 8J, Fig 8K, Fig 9A, Fig 9C …]
